# Supplementary material for: Variant-specific pathophysiological mechanisms of AFF3 differently influence transcriptome profiles
Source: Genome Med. 2024 May 30;16:72. doi: 10.1186/s13073-024-01339-y (PMC11137988; doi:10.1186/s13073-024-01339-y)
Supplement: Supplementary file 3 — Additional file 3. This Excel file contains nine supplementary tables cataloging transcriptomic (S3-S4 and S7-S10) and Chromatin-IP (S5-S6) results and their intersection (S7) Table S3. DEGs (Differentially Expressed Genes) in biallelic loss-of-function (LoF/LoF) AFF3 HEK293T lines. Table S4. DEGs in homozygous dominant negative (DN/DN) KINSSHIP AFF3 HEK293T lines. Table S5. AFF3 ChIP-seq peaks in HEK293T cells. Table S6. AFF3 ChIP-seq peaks in M. musculus ES cells. Table S7. DEGs and AFF3 ChIP-seq peaks intersections. Table S8. DEGs in heterozygous loss-of-function (LoF/+) AFF3 HEK293T lines. Table S9. DEGs in compound heterozygote dominant negative/ loss-of-function (DN/LoF) AFF3 HEK293T lines. Table S10. DEGs in patients’ fibroblasts. Table S11. number of AFF3 reads at different location (in patients’ fibroblasts). [file 13073_2024_1339_MOESM3_ESM.xlsx]

## Sheet: Table S3, LoF LoF DEGs
Table S3: DEGs in biallelic loss-of-function (LoF/LoF) AFF3 HEK293T lines
ensemblID	symbol	description	baseMean	log2FoldChange	pvalue	padj
ENSG00000144218.21	AFF3	ALF transcription elongation factor 3 [Source:HGNC Symbol;Acc:HGNC:6473]	228.696	-2.59137	2.27614e-57	3.53462e-53
ENSG00000134986.14	NREP	neuronal regeneration related protein [Source:HGNC Symbol;Acc:HGNC:16834]	755.74	-1.27932	2.79984e-45	2.17394e-41
ENSG00000169752.17	NRG4	neuregulin 4 [Source:HGNC Symbol;Acc:HGNC:29862]	64.3614	-1.44214	2.03887e-27	1.05539e-23
ENSG00000122507.21	BBS9	Bardet-Biedl syndrome 9 [Source:HGNC Symbol;Acc:HGNC:30000]	523.108	-0.599267	2.13428e-26	8.28583e-23
ENSG00000162670.11	BRINP3	BMP/retinoic acid inducible neural specific 3 [Source:HGNC Symbol;Acc:HGNC:22393]	87.4894	-3.59514	7.27613e-26	1.88318e-22
ENSG00000213401.10	MAGEA12	MAGE family member A12 [Source:HGNC Symbol;Acc:HGNC:6799]	163.42	-7.22148	6.43618e-26	1.88318e-22
ENSG00000006747.15	SCIN	scinderin [Source:HGNC Symbol;Acc:HGNC:21695]	47.1437	-3.64348	3.33044e-24	7.38835e-21
ENSG00000136167.15	LCP1	lymphocyte cytosolic protein 1 [Source:HGNC Symbol;Acc:HGNC:6528]	541.248	-5.09369	4.77116e-23	9.26141e-20
ENSG00000099822.3	HCN2	hyperpolarization activated cyclic nucleotide gated potassium and sodium channel 2 [Source:HGNC Symbol;Acc:HGNC:4846]	92.9808	1.39815	5.25876e-22	9.07369e-19
ENSG00000115128.7	SF3B6	splicing factor 3b subunit 6 [Source:HGNC Symbol;Acc:HGNC:30096]	2775.3	-0.430688	1.64463e-21	2.55395e-18
ENSG00000171243.8	SOSTDC1	sclerostin domain containing 1 [Source:HGNC Symbol;Acc:HGNC:21748]	22.9344	-1.99612	1.54712e-19	2.18411e-16
ENSG00000132170.24	PPARG	peroxisome proliferator activated receptor gamma [Source:HGNC Symbol;Acc:HGNC:9236]	587.955	-0.647165	2.70079e-17	3.49505e-14
ENSG00000163214.21	DHX57	DExH-box helicase 57 [Source:HGNC Symbol;Acc:HGNC:20086]	2195.61	-0.435152	1.48818e-16	1.77769e-13
ENSG00000079156.17	OSBPL6	oxysterol binding protein like 6 [Source:HGNC Symbol;Acc:HGNC:16388]	1140.33	-0.457489	2.69495e-16	2.98928e-13
ENSG00000196576.16	PLXNB2	plexin B2 [Source:HGNC Symbol;Acc:HGNC:9104]	1607.05	0.939801	3.62163e-15	3.74935e-12
ENSG00000144283.23	PKP4	plakophilin 4 [Source:HGNC Symbol;Acc:HGNC:9026]	2711.56	-0.456355	1.21851e-14	1.18264e-11
ENSG00000142627.13	EPHA2	EPH receptor A2 [Source:HGNC Symbol;Acc:HGNC:3386]	362.638	1.13258	1.39798e-14	1.20607e-11
ENSG00000145335.17	SNCA	synuclein alpha [Source:HGNC Symbol;Acc:HGNC:11138]	436.762	-0.501458	1.37262e-14	1.20607e-11
ENSG00000146530.15	VWDE	von Willebrand factor D and EGF domains [Source:HGNC Symbol;Acc:HGNC:21897]	195.059	-1.30114	2.02407e-14	1.65431e-11
ENSG00000204592.9	HLA-E	major histocompatibility complex, class I, E [Source:HGNC Symbol;Acc:HGNC:4962]	1157.83	0.501673	2.51979e-14	1.95649e-11
ENSG00000115825.11	PRKD3	protein kinase D3 [Source:HGNC Symbol;Acc:HGNC:9408]	3776.42	-0.576379	3.49172e-14	2.58205e-11
ENSG00000138674.17	SEC31A	SEC31 homolog A, COPII coat complex component [Source:HGNC Symbol;Acc:HGNC:17052]	5633.99	-0.40879	4.862e-14	3.43191e-11
ENSG00000124067.17	SLC12A4	solute carrier family 12 member 4 [Source:HGNC Symbol;Acc:HGNC:10913]	391.551	1.07207	5.47564e-14	3.69701e-11
ENSG00000140859.16	KIFC3	kinesin family member C3 [Source:HGNC Symbol;Acc:HGNC:6326]	137.97	1.57038	1.56635e-13	1.0135e-10
ENSG00000197713.15	RPE	ribulose-5-phosphate-3-epimerase [Source:HGNC Symbol;Acc:HGNC:10293]	2132.7	-0.362079	2.3381e-13	1.45234e-10
ENSG00000106049.9	HIBADH	3-hydroxyisobutyrate dehydrogenase [Source:HGNC Symbol;Acc:HGNC:4907]	1010.58	-0.612921	4.06041e-13	2.42516e-10
ENSG00000198373.13	WWP2	WW domain containing E3 ubiquitin protein ligase 2 [Source:HGNC Symbol;Acc:HGNC:16804]	1192.71	0.467651	6.50526e-13	3.74149e-10
ENSG00000161904.12	LEMD2	LEM domain nuclear envelope protein 2 [Source:HGNC Symbol;Acc:HGNC:21244]	971.422	0.463594	1.54484e-12	8.56777e-10
ENSG00000115504.15	EHBP1	EH domain binding protein 1 [Source:HGNC Symbol;Acc:HGNC:29144]	1576.8	-0.395192	1.86438e-12	9.98346e-10
ENSG00000082898.19	XPO1	exportin 1 [Source:HGNC Symbol;Acc:HGNC:12825]	15852.6	-0.367205	2.95002e-12	1.52703e-09
ENSG00000107562.17	CXCL12	C-X-C motif chemokine ligand 12 [Source:HGNC Symbol;Acc:HGNC:10672]	21.0121	-4.43149	3.81657e-12	1.91186e-09
ENSG00000141510.18	TP53	tumor protein p53 [Source:HGNC Symbol;Acc:HGNC:11998]	3155.89	0.464859	4.97648e-12	2.40076e-09
ENSG00000170004.19	CHD3	chromodomain helicase DNA binding protein 3 [Source:HGNC Symbol;Acc:HGNC:1918]	4353.62	-0.576579	5.10174e-12	2.40076e-09
ENSG00000116128.12	BCL9	BCL9 transcription coactivator [Source:HGNC Symbol;Acc:HGNC:1008]	1835.12	-0.376511	7.35192e-12	3.35788e-09
ENSG00000123983.15	ACSL3	acyl-CoA synthetase long chain family member 3 [Source:HGNC Symbol;Acc:HGNC:3570]	3070.8	-0.52826	7.86054e-12	3.48761e-09
ENSG00000152229.18	PSTPIP2	proline-serine-threonine phosphatase interacting protein 2 [Source:HGNC Symbol;Acc:HGNC:9581]	578.381	0.714088	1.50421e-11	6.14707e-09
ENSG00000153250.21	RBMS1	RNA binding motif single stranded interacting protein 1 [Source:HGNC Symbol;Acc:HGNC:9907]	1665.48	-0.402076	1.46929e-11	6.14707e-09
ENSG00000253898.1	LINC01419	long intergenic non-protein coding RNA 1419 [Source:HGNC Symbol;Acc:HGNC:50712]	16.2461	-4.59136	1.48908e-11	6.14707e-09
ENSG00000103199.14	ZNF500	zinc finger protein 500 [Source:HGNC Symbol;Acc:HGNC:23716]	439.992	0.503595	1.61206e-11	6.35912e-09
ENSG00000235385.3	LINC02154	long intergenic non-protein coding RNA 2154 [Source:HGNC Symbol;Acc:HGNC:53015]	35.9948	3.79294	1.638e-11	6.35912e-09
ENSG00000115942.9	ORC2	origin recognition complex subunit 2 [Source:HGNC Symbol;Acc:HGNC:8488]	1972.12	-0.464543	2.50419e-11	9.48477e-09
ENSG00000144028.15	SNRNP200	small nuclear ribonucleoprotein U5 subunit 200 [Source:HGNC Symbol;Acc:HGNC:30859]	20083.7	-0.363	2.59124e-11	9.5808e-09
ENSG00000115524.17	SF3B1	splicing factor 3b subunit 1 [Source:HGNC Symbol;Acc:HGNC:10768]	15436.8	-0.405842	2.82769e-11	1.02119e-08
ENSG00000172572.7	PDE3A	phosphodiesterase 3A [Source:HGNC Symbol;Acc:HGNC:8778]	84.3107	-1.98771	3.20286e-11	1.11647e-08
ENSG00000102174.10	PHEX	phosphate regulating endopeptidase X-linked [Source:HGNC Symbol;Acc:HGNC:8918]	204.991	5.12806	4.06395e-11	1.37194e-08
ENSG00000169607.13	CKAP2L	cytoskeleton associated protein 2 like [Source:HGNC Symbol;Acc:HGNC:26877]	1399.74	-0.596027	4.34025e-11	1.43404e-08
ENSG00000168542.16	COL3A1	collagen type III alpha 1 chain [Source:HGNC Symbol;Acc:HGNC:2201]	33.8485	-3.53816	6.80312e-11	2.20095e-08
ENSG00000102195.10	GPR50	G protein-coupled receptor 50 [Source:HGNC Symbol;Acc:HGNC:4506]	443.169	1.39137	7.23825e-11	2.29241e-08
ENSG00000115183.15	TANC1	tetratricopeptide repeat, ankyrin repeat and coiled-coil containing 1 [Source:HGNC Symbol;Acc:HGNC:29364]	1367.37	-0.320592	7.38106e-11	2.29241e-08
ENSG00000106460.20	TMEM106B	transmembrane protein 106B [Source:HGNC Symbol;Acc:HGNC:22407]	1528.45	-0.511997	7.87828e-11	2.34731e-08
ENSG00000135245.10	HILPDA	hypoxia inducible lipid droplet associated [Source:HGNC Symbol;Acc:HGNC:28859]	456.181	-0.478316	8.01129e-11	2.34731e-08
ENSG00000122550.18	KLHL7	kelch like family member 7 [Source:HGNC Symbol;Acc:HGNC:15646]	851.467	-0.417417	9.08816e-11	2.61352e-08
ENSG00000121152.10	NCAPH	non-SMC condensin I complex subunit H [Source:HGNC Symbol;Acc:HGNC:1112]	3252.92	-0.468561	9.69577e-11	2.73435e-08
ENSG00000171223.6	JUNB	JunB proto-oncogene, AP-1 transcription factor subunit [Source:HGNC Symbol;Acc:HGNC:6205]	53.6484	1.52919	9.86051e-11	2.73435e-08
ENSG00000265972.6	TXNIP	thioredoxin interacting protein [Source:HGNC Symbol;Acc:HGNC:16952]	505.012	-0.988497	1.19754e-10	3.26256e-08
ENSG00000026950.17	BTN3A1	butyrophilin subfamily 3 member A1 [Source:HGNC Symbol;Acc:HGNC:1138]	173.293	-0.892922	1.35359e-10	3.62411e-08
ENSG00000151702.18	FLI1	Fli-1 proto-oncogene, ETS transcription factor [Source:HGNC Symbol;Acc:HGNC:3749]	230.059	1.60443	1.60848e-10	4.23358e-08
ENSG00000168461.13	RAB31	RAB31, member RAS oncogene family [Source:HGNC Symbol;Acc:HGNC:9771]	2434.22	0.607759	1.6453e-10	4.2583e-08
ENSG00000235106.10	BRD3OS	BRD3 opposite strand [Source:HGNC Symbol;Acc:HGNC:24742]	793.132	0.270442	2.10002e-10	5.25986e-08
ENSG00000136261.16	BZW2	basic leucine zipper and W2 domains 2 [Source:HGNC Symbol;Acc:HGNC:18808]	2875.35	-0.585232	2.26407e-10	5.58076e-08
ENSG00000115840.14	SLC25A12	solute carrier family 25 member 12 [Source:HGNC Symbol;Acc:HGNC:10982]	741.112	-0.510383	2.45564e-10	5.95838e-08
ENSG00000117461.15	PIK3R3	phosphoinositide-3-kinase regulatory subunit 3 [Source:HGNC Symbol;Acc:HGNC:8981]	1151.81	-0.495061	2.76486e-10	6.60545e-08
ENSG00000100228.14	RAB36	RAB36, member RAS oncogene family [Source:HGNC Symbol;Acc:HGNC:9775]	457.494	1.0742	3.37709e-10	7.94589e-08
ENSG00000159842.16	ABR	ABR activator of RhoGEF and GTPase [Source:HGNC Symbol;Acc:HGNC:81]	1588	0.594097	3.71482e-10	8.61007e-08
ENSG00000115290.11	GRB14	growth factor receptor bound protein 14 [Source:HGNC Symbol;Acc:HGNC:4565]	192.664	-0.732556	4.28585e-10	9.62514e-08
ENSG00000138166.6	DUSP5	dual specificity phosphatase 5 [Source:HGNC Symbol;Acc:HGNC:3071]	173.458	1.57416	4.33872e-10	9.62514e-08
ENSG00000167395.10	ZNF646	zinc finger protein 646 [Source:HGNC Symbol;Acc:HGNC:29004]	922.394	0.508472	4.27339e-10	9.62514e-08
ENSG00000198930.13	CSAG1	chondrosarcoma associated gene 1 [Source:HGNC Symbol;Acc:HGNC:24294]	50.732	-5.7774	6.05962e-10	1.32535e-07
ENSG00000064989.13	CALCRL	calcitonin receptor like receptor [Source:HGNC Symbol;Acc:HGNC:16709]	36.3222	-1.80506	6.62842e-10	1.39098e-07
ENSG00000113282.14	CLINT1	clathrin interactor 1 [Source:HGNC Symbol;Acc:HGNC:23186]	5090.68	-0.28694	6.62777e-10	1.39098e-07
ENSG00000160888.7	IER2	immediate early response 2 [Source:HGNC Symbol;Acc:HGNC:28871]	312.606	0.571984	6.55633e-10	1.39098e-07
ENSG00000115392.13	FANCL	FA complementation group L [Source:HGNC Symbol;Acc:HGNC:20748]	1278.58	-0.512328	7.19963e-10	1.47389e-07
ENSG00000157827.20	FMNL2	formin like 2 [Source:HGNC Symbol;Acc:HGNC:18267]	1448.31	-0.413459	7.21331e-10	1.47389e-07
ENSG00000185305.12	ARL15	ADP ribosylation factor like GTPase 15 [Source:HGNC Symbol;Acc:HGNC:25945]	803.425	-0.40978	7.84041e-10	1.58122e-07
ENSG00000102003.12	SYP	synaptophysin [Source:HGNC Symbol;Acc:HGNC:11506]	303.118	-0.96618	8.10546e-10	1.61371e-07
ENSG00000224043.9	CCNT2-AS1	CCNT2 antisense RNA 1 [Source:HGNC Symbol;Acc:HGNC:40130]	148.307	-0.531613	9.02238e-10	1.77352e-07
ENSG00000188486.4	H2AX	H2A.X variant histone [Source:HGNC Symbol;Acc:HGNC:4739]	1294.34	0.638928	9.34093e-10	1.81319e-07
ENSG00000103404.15	USP31	ubiquitin specific peptidase 31 [Source:HGNC Symbol;Acc:HGNC:20060]	769.934	0.449635	9.95914e-10	1.86332e-07
ENSG00000155254.13	MARVELD1	MARVEL domain containing 1 [Source:HGNC Symbol;Acc:HGNC:28674]	1260.68	0.504037	9.8832e-10	1.86332e-07
ENSG00000163807.6	KIAA1143	KIAA1143 [Source:HGNC Symbol;Acc:HGNC:29198]	1288.43	-0.462786	9.75407e-10	1.86332e-07
ENSG00000100139.14	MICALL1	MICAL like 1 [Source:HGNC Symbol;Acc:HGNC:29804]	2130.79	0.475183	1.25457e-09	2.31931e-07
ENSG00000151461.20	UPF2	UPF2 regulator of nonsense mediated mRNA decay [Source:HGNC Symbol;Acc:HGNC:17854]	2211.41	-0.411116	1.355e-09	2.4755e-07
ENSG00000121361.5	KCNJ8	potassium inwardly rectifying channel subfamily J member 8 [Source:HGNC Symbol;Acc:HGNC:6269]	390.661	-0.592839	1.39243e-09	2.5143e-07
ENSG00000108984.15	MAP2K6	mitogen-activated protein kinase kinase 6 [Source:HGNC Symbol;Acc:HGNC:6846]	839.953	-0.641893	1.45313e-09	2.59376e-07
ENSG00000095002.15	MSH2	mutS homolog 2 [Source:HGNC Symbol;Acc:HGNC:7325]	4715.25	-0.309122	1.69156e-09	2.98503e-07
ENSG00000115541.11	HSPE1	heat shock protein family E (Hsp10) member 1 [Source:HGNC Symbol;Acc:HGNC:5269]	1813.52	-0.502781	2.02795e-09	3.42305e-07
ENSG00000153012.12	LGI2	leucine rich repeat LGI family member 2 [Source:HGNC Symbol;Acc:HGNC:18710]	310.639	-0.654243	1.97184e-09	3.42305e-07
ENSG00000198677.13	SKIC3	SKI3 subunit of superkiller complex [Source:HGNC Symbol;Acc:HGNC:23639]	4984.49	-0.418209	2.01534e-09	3.42305e-07
ENSG00000198885.10	ITPRIPL1	ITPRIP like 1 [Source:HGNC Symbol;Acc:HGNC:29371]	847.864	-0.494974	1.98477e-09	3.42305e-07
ENSG00000185630.20	PBX1	PBX homeobox 1 [Source:HGNC Symbol;Acc:HGNC:8632]	2223.9	-0.340869	2.1025e-09	3.51073e-07
ENSG00000164597.15	COG5	component of oligomeric golgi complex 5 [Source:HGNC Symbol;Acc:HGNC:14857]	1241.12	-0.457837	2.24448e-09	3.70793e-07
ENSG00000155561.15	NUP205	nucleoporin 205 [Source:HGNC Symbol;Acc:HGNC:18658]	14782.1	-0.370586	2.6568e-09	4.29765e-07
ENSG00000163166.15	IWS1	interacts with SUPT6H, CTD assembly factor 1 [Source:HGNC Symbol;Acc:HGNC:25467]	2622.88	-0.36783	2.63449e-09	4.29765e-07
ENSG00000003756.17	RBM5	RNA binding motif protein 5 [Source:HGNC Symbol;Acc:HGNC:9902]	3301.96	-0.583505	2.70241e-09	4.32636e-07
ENSG00000078596.11	ITM2A	integral membrane protein 2A [Source:HGNC Symbol;Acc:HGNC:6173]	34.6618	5.61386	2.77862e-09	4.40297e-07
ENSG00000106537.8	TSPAN13	tetraspanin 13 [Source:HGNC Symbol;Acc:HGNC:21643]	935.215	-0.780855	2.8177e-09	4.41981e-07
ENSG00000181264.9	TLCD5	TLC domain containing 5 [Source:HGNC Symbol;Acc:HGNC:28280]	420.753	0.458767	2.91167e-09	4.52153e-07
ENSG00000155755.20	TMEM237	transmembrane protein 237 [Source:HGNC Symbol;Acc:HGNC:14432]	1384.84	-0.546313	2.95438e-09	4.54243e-07
ENSG00000159216.19	RUNX1	RUNX family transcription factor 1 [Source:HGNC Symbol;Acc:HGNC:10471]	388.922	0.850988	3.43206e-09	5.22514e-07
ENSG00000088826.18	SMOX	spermine oxidase [Source:HGNC Symbol;Acc:HGNC:15862]	218.639	0.784109	3.6822e-09	5.52789e-07
ENSG00000132613.16	MTSS2	MTSS I-BAR domain containing 2 [Source:HGNC Symbol;Acc:HGNC:25094]	1664.21	0.696907	3.70211e-09	5.52789e-07
ENSG00000099625.14	CBARP	CACN subunit beta associated regulatory protein [Source:HGNC Symbol;Acc:HGNC:28617]	30.8371	1.4379	3.82196e-09	5.65249e-07
ENSG00000008324.12	SS18L2	SS18 like 2 [Source:HGNC Symbol;Acc:HGNC:15593]	498.875	-0.417588	4.082e-09	5.92425e-07
ENSG00000125848.10	FLRT3	fibronectin leucine rich transmembrane protein 3 [Source:HGNC Symbol;Acc:HGNC:3762]	323.081	-1.05192	4.06045e-09	5.92425e-07
ENSG00000106392.11	C1GALT1	core 1 synthase, glycoprotein-N-acetylgalactosamine 3-beta-galactosyltransferase 1 [Source:HGNC Symbol;Acc:HGNC:24337]	777.788	-0.432304	4.18742e-09	6.02097e-07
ENSG00000100425.19	BRD1	bromodomain containing 1 [Source:HGNC Symbol;Acc:HGNC:1102]	1003.32	0.400819	4.78914e-09	6.82299e-07
ENSG00000075292.19	ZNF638	zinc finger protein 638 [Source:HGNC Symbol;Acc:HGNC:17894]	5198.84	-0.471214	5.34427e-09	7.47669e-07
ENSG00000116001.17	TIA1	TIA1 cytotoxic granule associated RNA binding protein [Source:HGNC Symbol;Acc:HGNC:11802]	2052.75	-0.441438	5.47683e-09	7.59372e-07
ENSG00000138449.11	SLC40A1	solute carrier family 40 member 1 [Source:HGNC Symbol;Acc:HGNC:10909]	154.438	-0.744343	5.90412e-09	8.0991e-07
ENSG00000197063.11	MAFG	MAF bZIP transcription factor G [Source:HGNC Symbol;Acc:HGNC:6781]	1211.82	0.509205	5.99779e-09	8.0991e-07
ENSG00000143303.12	METTL25B	methyltransferase like 25B [Source:HGNC Symbol;Acc:HGNC:24273]	497.21	0.426287	6.06155e-09	8.11464e-07
ENSG00000164542.13	MATCAP2	microtubule associated tyrosine carboxypeptidase 2 [Source:HGNC Symbol;Acc:HGNC:22206]	647.496	-0.493611	6.22299e-09	8.25955e-07
ENSG00000084754.12	HADHA	hydroxyacyl-CoA dehydrogenase trifunctional multienzyme complex subunit alpha [Source:HGNC Symbol;Acc:HGNC:4801]	6240.07	-0.439761	6.33468e-09	8.2805e-07
ENSG00000091428.18	RAPGEF4	Rap guanine nucleotide exchange factor 4 [Source:HGNC Symbol;Acc:HGNC:16626]	247.453	-0.625772	6.34541e-09	8.2805e-07
ENSG00000182022.18	CHST15	carbohydrate sulfotransferase 15 [Source:HGNC Symbol;Acc:HGNC:18137]	656.834	0.508355	6.48227e-09	8.3886e-07
ENSG00000168884.15	TNIP2	TNFAIP3 interacting protein 2 [Source:HGNC Symbol;Acc:HGNC:19118]	487.179	0.474898	6.70384e-09	8.60363e-07
ENSG00000163808.17	KIF15	kinesin family member 15 [Source:HGNC Symbol;Acc:HGNC:17273]	1189.31	-0.682965	6.78724e-09	8.63926e-07
ENSG00000198585.12	NUDT16	nudix hydrolase 16 [Source:HGNC Symbol;Acc:HGNC:26442]	1433.15	-0.387258	7.10652e-09	8.97212e-07
ENSG00000102007.11	PLP2	proteolipid protein 2 [Source:HGNC Symbol;Acc:HGNC:9087]	305.786	-4.06988	8.01417e-09	1.00365e-06
ENSG00000171956.7	FOXB1	forkhead box B1 [Source:HGNC Symbol;Acc:HGNC:3799]	70.0655	-1.59886	8.68886e-09	1.07943e-06
ENSG00000183696.14	UPP1	uridine phosphorylase 1 [Source:HGNC Symbol;Acc:HGNC:12576]	296.816	0.794937	8.94223e-09	1.10209e-06
ENSG00000223572.10	CKMT1A	creatine kinase, mitochondrial 1A [Source:HGNC Symbol;Acc:HGNC:31736]	184.923	-0.925293	9.2337e-09	1.12906e-06
ENSG00000008394.13	MGST1	microsomal glutathione S-transferase 1 [Source:HGNC Symbol;Acc:HGNC:7061]	1559.56	-0.560031	1.05003e-08	1.2739e-06
ENSG00000067955.15	CBFB	core-binding factor subunit beta [Source:HGNC Symbol;Acc:HGNC:1539]	2397.79	0.337022	1.11163e-08	1.33818e-06
ENSG00000168743.13	NPNT	nephronectin [Source:HGNC Symbol;Acc:HGNC:27405]	77.7514	-1.57279	1.16625e-08	1.39313e-06
ENSG00000100056.12	ESS2	ess-2 splicing factor homolog [Source:HGNC Symbol;Acc:HGNC:16817]	1078.45	0.469653	1.27803e-08	1.515e-06
ENSG00000255561.7	FDXACB1	ferredoxin-fold anticodon binding domain containing 1 [Source:HGNC Symbol;Acc:HGNC:25110]	118.574	-0.500547	1.35694e-08	1.59636e-06
ENSG00000137210.14	TMEM14B	transmembrane protein 14B [Source:HGNC Symbol;Acc:HGNC:21384]	1286.04	-0.33283	1.43153e-08	1.65898e-06
ENSG00000158882.15	TOMM40L	translocase of outer mitochondrial membrane 40 like [Source:HGNC Symbol;Acc:HGNC:25756]	1219.27	-0.375288	1.42672e-08	1.65898e-06
ENSG00000137166.18	FOXP4	forkhead box P4 [Source:HGNC Symbol;Acc:HGNC:20842]	845.099	0.508562	1.51348e-08	1.74095e-06
ENSG00000115760.16	BIRC6	baculoviral IAP repeat containing 6 [Source:HGNC Symbol;Acc:HGNC:13516]	6363.9	-0.472783	1.64546e-08	1.8729e-06
ENSG00000125170.11	DOK4	docking protein 4 [Source:HGNC Symbol;Acc:HGNC:19868]	302.706	0.79065	1.65231e-08	1.8729e-06
ENSG00000109971.14	HSPA8	heat shock protein family A (Hsp70) member 8 [Source:HGNC Symbol;Acc:HGNC:5241]	58095.3	-0.345272	1.68105e-08	1.89166e-06
ENSG00000179348.13	GATA2	GATA binding protein 2 [Source:HGNC Symbol;Acc:HGNC:4171]	963.883	0.592941	1.71267e-08	1.91339e-06
ENSG00000135912.11	TTLL4	tubulin tyrosine ligase like 4 [Source:HGNC Symbol;Acc:HGNC:28976]	2934.89	-0.410223	1.75462e-08	1.94625e-06
ENSG00000251322.11	SHANK3	SH3 and multiple ankyrin repeat domains 3 [Source:HGNC Symbol;Acc:HGNC:14294]	433.269	0.590189	1.77179e-08	1.95136e-06
ENSG00000154914.17	USP43	ubiquitin specific peptidase 43 [Source:HGNC Symbol;Acc:HGNC:20072]	134.175	0.781176	1.83652e-08	2.0084e-06
ENSG00000025423.11	HSD17B6	hydroxysteroid 17-beta dehydrogenase 6 [Source:HGNC Symbol;Acc:HGNC:23316]	127.676	0.638835	1.89159e-08	2.05416e-06
ENSG00000091622.16	PITPNM3	PITPNM family member 3 [Source:HGNC Symbol;Acc:HGNC:21043]	120.696	0.832541	1.92818e-08	2.07936e-06
ENSG00000257093.7	DENND11	DENN domain containing 11 [Source:HGNC Symbol;Acc:HGNC:29472]	3315.33	-0.408828	2.0336e-08	2.17792e-06
ENSG00000223802.9	CERS1	ceramide synthase 1 [Source:HGNC Symbol;Acc:HGNC:14253]	139.561	0.97638	2.05974e-08	2.19081e-06
ENSG00000149716.13	LTO1	LTO1 maturation factor of ABCE1 [Source:HGNC Symbol;Acc:HGNC:17589]	683.266	0.253916	2.17956e-08	2.30248e-06
ENSG00000159461.15	AMFR	autocrine motility factor receptor [Source:HGNC Symbol;Acc:HGNC:463]	2287.1	0.489798	2.19888e-08	2.30719e-06
ENSG00000070882.13	OSBPL3	oxysterol binding protein like 3 [Source:HGNC Symbol;Acc:HGNC:16370]	1317.65	-0.368016	2.22996e-08	2.32409e-06
ENSG00000139329.5	LUM	lumican [Source:HGNC Symbol;Acc:HGNC:6724]	12.3567	-2.17201	2.2932e-08	2.37407e-06
ENSG00000118640.11	VAMP8	vesicle associated membrane protein 8 [Source:HGNC Symbol;Acc:HGNC:12647]	155.532	-1.57999	2.38197e-08	2.44964e-06
ENSG00000081320.11	STK17B	serine/threonine kinase 17b [Source:HGNC Symbol;Acc:HGNC:11396]	888.663	-0.425154	2.41227e-08	2.46448e-06
ENSG00000151779.14	NBAS	NBAS subunit of NRZ tethering complex [Source:HGNC Symbol;Acc:HGNC:15625]	1349.87	-0.412693	2.48602e-08	2.52323e-06
ENSG00000159399.10	HK2	hexokinase 2 [Source:HGNC Symbol;Acc:HGNC:4923]	2826.86	-0.478221	2.76072e-08	2.78385e-06
ENSG00000082641.16	NFE2L1	NFE2 like bZIP transcription factor 1 [Source:HGNC Symbol;Acc:HGNC:7781]	4229.52	0.277374	2.85224e-08	2.85758e-06
ENSG00000124145.6	SDC4	syndecan 4 [Source:HGNC Symbol;Acc:HGNC:10661]	480.861	0.611342	2.88808e-08	2.87494e-06
ENSG00000063854.13	HAGH	hydroxyacylglutathione hydrolase [Source:HGNC Symbol;Acc:HGNC:4805]	637.577	0.509347	2.96231e-08	2.93004e-06
ENSG00000198721.13	ECI2	enoyl-CoA delta isomerase 2 [Source:HGNC Symbol;Acc:HGNC:14601]	2011.34	-0.351865	3.03781e-08	2.9857e-06
ENSG00000168389.18	MFSD2A	major facilitator superfamily domain containing 2A [Source:HGNC Symbol;Acc:HGNC:25897]	261.359	0.847806	3.05969e-08	2.9883e-06
ENSG00000134864.11	GGACT	gamma-glutamylamine cyclotransferase [Source:HGNC Symbol;Acc:HGNC:25100]	44.0034	0.744216	3.09349e-08	3.00243e-06
ENSG00000129675.16	ARHGEF6	Rac/Cdc42 guanine nucleotide exchange factor 6 [Source:HGNC Symbol;Acc:HGNC:685]	725.02	0.856305	3.15306e-08	3.02246e-06
ENSG00000152270.9	PDE3B	phosphodiesterase 3B [Source:HGNC Symbol;Acc:HGNC:8779]	1315.61	-0.390896	3.14716e-08	3.02246e-06
ENSG00000250616.4	YPEL3-DT	YPEL3 divergent transcript [Source:HGNC Symbol;Acc:HGNC:55547]	69.4233	1.19913	3.18409e-08	3.03348e-06
ENSG00000188266.14	HYKK	hydroxylysine kinase [Source:HGNC Symbol;Acc:HGNC:34403]	270.4	-0.514493	3.36234e-08	3.18377e-06
ENSG00000180354.16	MTURN	maturin, neural progenitor differentiation regulator homolog [Source:HGNC Symbol;Acc:HGNC:25457]	996.815	-0.494088	3.42772e-08	3.226e-06
ENSG00000198053.12	SIRPA	signal regulatory protein alpha [Source:HGNC Symbol;Acc:HGNC:9662]	349.489	0.720917	3.53765e-08	3.3094e-06
ENSG00000170468.8	RIOX1	ribosomal oxygenase 1 [Source:HGNC Symbol;Acc:HGNC:20968]	38.5566	-0.183961	3.62126e-08	3.36734e-06
ENSG00000254389.3	RHPN1-AS1	RHPN1 antisense RNA 1 (head to head) [Source:HGNC Symbol;Acc:HGNC:28457]	71.0657	0.873311	3.70092e-08	3.42093e-06
ENSG00000273706.5	LHX1	LIM homeobox 1 [Source:HGNC Symbol;Acc:HGNC:6593]	135.319	1.59395	3.75541e-08	3.45076e-06
ENSG00000076604.16	TRAF4	TNF receptor associated factor 4 [Source:HGNC Symbol;Acc:HGNC:12034]	1426.56	0.353555	3.89035e-08	3.49366e-06
ENSG00000100065.15	CARD10	caspase recruitment domain family member 10 [Source:HGNC Symbol;Acc:HGNC:16422]	217.963	0.83729	3.89857e-08	3.49366e-06
ENSG00000144278.15	GALNT13	polypeptide N-acetylgalactosaminyltransferase 13 [Source:HGNC Symbol;Acc:HGNC:23242]	965.671	-0.650294	3.8925e-08	3.49366e-06
ENSG00000152661.9	GJA1	gap junction protein alpha 1 [Source:HGNC Symbol;Acc:HGNC:4274]	2403.24	-0.409435	3.9146e-08	3.49366e-06
ENSG00000173085.15	COQ2	coenzyme Q2, polyprenyltransferase [Source:HGNC Symbol;Acc:HGNC:25223]	593.756	-0.371141	3.87499e-08	3.49366e-06
ENSG00000114023.16	FAM162A	family with sequence similarity 162 member A [Source:HGNC Symbol;Acc:HGNC:17865]	1248.95	-0.383432	3.95454e-08	3.50914e-06
ENSG00000168769.14	TET2	tet methylcytosine dioxygenase 2 [Source:HGNC Symbol;Acc:HGNC:25941]	1310.02	-0.398526	3.99883e-08	3.52829e-06
ENSG00000143995.20	MEIS1	Meis homeobox 1 [Source:HGNC Symbol;Acc:HGNC:7000]	511.361	-0.486624	4.03749e-08	3.54227e-06
ENSG00000241878.12	PISD	phosphatidylserine decarboxylase [Source:HGNC Symbol;Acc:HGNC:8999]	1112.68	0.275002	4.1671e-08	3.63544e-06
ENSG00000125871.14	MGME1	mitochondrial genome maintenance exonuclease 1 [Source:HGNC Symbol;Acc:HGNC:16205]	2273.59	0.243338	4.20573e-08	3.64865e-06
ENSG00000134313.17	KIDINS220	kinase D interacting substrate 220 [Source:HGNC Symbol;Acc:HGNC:29508]	4008.32	-0.38657	4.22998e-08	3.6493e-06
ENSG00000106080.11	FKBP14	FKBP prolyl isomerase 14 [Source:HGNC Symbol;Acc:HGNC:18625]	1184.03	-0.421072	4.67826e-08	4.01374e-06
ENSG00000151576.10	QTRT2	queuine tRNA-ribosyltransferase accessory subunit 2 [Source:HGNC Symbol;Acc:HGNC:25771]	2785.61	-0.352087	4.7583e-08	4.05998e-06
ENSG00000137090.12	DMRT1	doublesex and mab-3 related transcription factor 1 [Source:HGNC Symbol;Acc:HGNC:2934]	10.1634	4.04339	4.86509e-08	4.12842e-06
ENSG00000038427.16	VCAN	versican [Source:HGNC Symbol;Acc:HGNC:2464]	2510.82	-0.706437	4.9508e-08	4.17831e-06
ENSG00000244486.9	SCARF2	scavenger receptor class F member 2 [Source:HGNC Symbol;Acc:HGNC:19869]	283.898	0.726997	5.2137e-08	4.37641e-06
ENSG00000145725.21	PPIP5K2	diphosphoinositol pentakisphosphate kinase 2 [Source:HGNC Symbol;Acc:HGNC:29035]	2114.33	-0.341461	5.29824e-08	4.42346e-06
ENSG00000243317.8	STMP1	short transmembrane mitochondrial protein 1 [Source:HGNC Symbol;Acc:HGNC:41909]	1694.76	-0.380889	5.60255e-08	4.65252e-06
ENSG00000213888.3	LINC01521	long intergenic non-protein coding RNA 1521 [Source:HGNC Symbol;Acc:HGNC:26029]	94.6469	0.615334	6.48224e-08	5.3544e-06
ENSG00000057019.16	DCBLD2	discoidin, CUB and LCCL domain containing 2 [Source:HGNC Symbol;Acc:HGNC:24627]	1785.27	-0.458427	6.63402e-08	5.45077e-06
ENSG00000186470.14	BTN3A2	butyrophilin subfamily 3 member A2 [Source:HGNC Symbol;Acc:HGNC:1139]	354.629	-0.585997	6.87569e-08	5.61961e-06
ENSG00000125968.9	ID1	inhibitor of DNA binding 1 [Source:HGNC Symbol;Acc:HGNC:5360]	190.341	0.72644	7.02559e-08	5.71206e-06
ENSG00000137494.14	ANKRD42	ankyrin repeat domain 42 [Source:HGNC Symbol;Acc:HGNC:26752]	378.903	0.338833	7.21818e-08	5.83808e-06
ENSG00000167987.11	VPS37C	VPS37C subunit of ESCRT-I [Source:HGNC Symbol;Acc:HGNC:26097]	715.449	0.42352	8.07602e-08	6.49806e-06
ENSG00000149541.10	B3GAT3	beta-1,3-glucuronyltransferase 3 [Source:HGNC Symbol;Acc:HGNC:923]	684.805	0.635916	8.19827e-08	6.56242e-06
ENSG00000124126.14	PREX1	phosphatidylinositol-3,4,5-trisphosphate dependent Rac exchange factor 1 [Source:HGNC Symbol;Acc:HGNC:32594]	317.996	0.901571	8.80444e-08	6.97572e-06
ENSG00000140807.7	NKD1	NKD inhibitor of WNT signaling pathway 1 [Source:HGNC Symbol;Acc:HGNC:17045]	445.618	0.559931	8.92059e-08	7.03187e-06
ENSG00000196776.17	CD47	CD47 molecule [Source:HGNC Symbol;Acc:HGNC:1682]	1466.24	-0.474664	9.29975e-08	7.29373e-06
ENSG00000197694.19	SPTAN1	spectrin alpha, non-erythrocytic 1 [Source:HGNC Symbol;Acc:HGNC:11273]	8535.74	-0.26068	9.44438e-08	7.34649e-06
ENSG00000205060.11	SLC35B4	solute carrier family 35 member B4 [Source:HGNC Symbol;Acc:HGNC:20584]	4360.04	-0.334561	9.46164e-08	7.34649e-06
ENSG00000116711.10	PLA2G4A	phospholipase A2 group IVA [Source:HGNC Symbol;Acc:HGNC:9035]	562.378	-1.22385	9.55968e-08	7.38569e-06
ENSG00000185666.15	SYN3	synapsin III [Source:HGNC Symbol;Acc:HGNC:11496]	101.744	0.972682	1.00819e-07	7.75058e-06
ENSG00000138443.17	ABI2	abl interactor 2 [Source:HGNC Symbol;Acc:HGNC:24011]	2397.94	-0.413073	1.02238e-07	7.82099e-06
ENSG00000170421.13	KRT8	keratin 8 [Source:HGNC Symbol;Acc:HGNC:6446]	404.604	2.63712	1.07291e-07	8.16729e-06
ENSG00000099864.18	PALM	paralemmin [Source:HGNC Symbol;Acc:HGNC:8594]	163.592	0.884103	1.09815e-07	8.31861e-06
ENSG00000278540.5	ACACA	acetyl-CoA carboxylase alpha [Source:HGNC Symbol;Acc:HGNC:84]	5356.22	-0.317496	1.11821e-07	8.42947e-06
ENSG00000267493.4	CIRBP-AS1	CIRBP antisense RNA 1 [Source:HGNC Symbol;Acc:HGNC:28588]	185.874	0.877833	1.18616e-07	8.89848e-06
ENSG00000106415.13	GLCCI1	glucocorticoid induced 1 [Source:HGNC Symbol;Acc:HGNC:18713]	928.822	-0.480409	1.21147e-07	9.04468e-06
ENSG00000175832.13	ETV4	ETS variant transcription factor 4 [Source:HGNC Symbol;Acc:HGNC:3493]	70.5322	2.6825	1.2179e-07	9.04918e-06
ENSG00000168702.18	LRP1B	LDL receptor related protein 1B [Source:HGNC Symbol;Acc:HGNC:6693]	164.84	-1.1037	1.22467e-07	9.05616e-06
ENSG00000237289.10	CKMT1B	creatine kinase, mitochondrial 1B [Source:HGNC Symbol;Acc:HGNC:1995]	283.581	-0.919717	1.29547e-07	9.53425e-06
ENSG00000054967.13	RELT	RELT TNF receptor [Source:HGNC Symbol;Acc:HGNC:13764]	573.256	0.554774	1.32422e-07	9.69989e-06
ENSG00000178695.6	KCTD12	potassium channel tetramerization domain containing 12 [Source:HGNC Symbol;Acc:HGNC:14678]	7309.29	-0.652715	1.33163e-07	9.70841e-06
ENSG00000152580.9	IGSF10	immunoglobulin superfamily member 10 [Source:HGNC Symbol;Acc:HGNC:26384]	59.792	-1.24847	1.35378e-07	9.82376e-06
ENSG00000118418.15	HMGN3	high mobility group nucleosomal binding domain 3 [Source:HGNC Symbol;Acc:HGNC:12312]	1605.95	-0.350126	1.51565e-07	1.09472e-05
ENSG00000171135.15	JAGN1	jagunal homolog 1 [Source:HGNC Symbol;Acc:HGNC:26926]	1080.73	-0.249832	1.55168e-07	1.11556e-05
ENSG00000100243.22	CYB5R3	cytochrome b5 reductase 3 [Source:HGNC Symbol;Acc:HGNC:2873]	1996.87	0.50243	1.56621e-07	1.11678e-05
ENSG00000243147.8	MRPL33	mitochondrial ribosomal protein L33 [Source:HGNC Symbol;Acc:HGNC:14487]	628.09	-0.409237	1.56777e-07	1.11678e-05
ENSG00000173692.14	PSMD1	proteasome 26S subunit, non-ATPase 1 [Source:HGNC Symbol;Acc:HGNC:9554]	7588.02	-0.335555	1.71276e-07	1.2145e-05
ENSG00000119778.15	ATAD2B	ATPase family AAA domain containing 2B [Source:HGNC Symbol;Acc:HGNC:29230]	887.389	-0.422358	1.81204e-07	1.27906e-05
ENSG00000186174.13	BCL9L	BCL9 like [Source:HGNC Symbol;Acc:HGNC:23688]	418.416	0.692877	1.86588e-07	1.29934e-05
ENSG00000204580.14	DDR1	discoidin domain receptor tyrosine kinase 1 [Source:HGNC Symbol;Acc:HGNC:2730]	598.74	0.528484	1.8513e-07	1.29934e-05
ENSG00000182809.11	CRIP2	cysteine rich protein 2 [Source:HGNC Symbol;Acc:HGNC:2361]	28.356	1.28349	1.90215e-07	1.31868e-05
ENSG00000165915.14	SLC39A13	solute carrier family 39 member 13 [Source:HGNC Symbol;Acc:HGNC:20859]	454.203	0.638645	1.91102e-07	1.31895e-05
ENSG00000114302.16	PRKAR2A	protein kinase cAMP-dependent type II regulatory subunit alpha [Source:HGNC Symbol;Acc:HGNC:9391]	5686.59	-0.335325	1.97721e-07	1.35261e-05
ENSG00000131323.17	TRAF3	TNF receptor associated factor 3 [Source:HGNC Symbol;Acc:HGNC:12033]	1452.46	0.305699	1.97487e-07	1.35261e-05
ENSG00000068615.20	REEP1	receptor accessory protein 1 [Source:HGNC Symbol;Acc:HGNC:25786]	362.518	-0.591488	1.99825e-07	1.35506e-05
ENSG00000185477.5	GPRIN3	GPRIN family member 3 [Source:HGNC Symbol;Acc:HGNC:27733]	563.299	-0.479658	1.99401e-07	1.35506e-05
ENSG00000050344.9	NFE2L3	NFE2 like bZIP transcription factor 3 [Source:HGNC Symbol;Acc:HGNC:7783]	714.976	-0.536798	2.1565e-07	1.45601e-05
ENSG00000124357.13	NAGK	N-acetylglucosamine kinase [Source:HGNC Symbol;Acc:HGNC:17174]	557.112	-0.489531	2.18255e-07	1.46722e-05
ENSG00000106066.15	CPVL	carboxypeptidase vitellogenic like [Source:HGNC Symbol;Acc:HGNC:14399]	1392.17	-0.414956	2.30113e-07	1.54027e-05
ENSG00000213859.8	KCTD11	potassium channel tetramerization domain containing 11 [Source:HGNC Symbol;Acc:HGNC:21302]	198.399	0.46509	2.34783e-07	1.56479e-05
ENSG00000100379.18	KCTD17	potassium channel tetramerization domain containing 17 [Source:HGNC Symbol;Acc:HGNC:25705]	634.229	0.441519	2.39789e-07	1.58907e-05
ENSG00000131368.9	MRPS25	mitochondrial ribosomal protein S25 [Source:HGNC Symbol;Acc:HGNC:14511]	2725.53	-0.411636	2.40474e-07	1.58907e-05
ENSG00000116017.11	ARID3A	AT-rich interaction domain 3A [Source:HGNC Symbol;Acc:HGNC:3031]	618.146	0.55331	2.57368e-07	1.6935e-05
ENSG00000078269.15	SYNJ2	synaptojanin 2 [Source:HGNC Symbol;Acc:HGNC:11504]	877.077	0.27599	2.58813e-07	1.69583e-05
ENSG00000080224.18	EPHA6	EPH receptor A6 [Source:HGNC Symbol;Acc:HGNC:19296]	153.903	-1.31985	2.66194e-07	1.73686e-05
ENSG00000174607.11	UGT8	UDP glycosyltransferase 8 [Source:HGNC Symbol;Acc:HGNC:12555]	841.143	-0.410094	2.68096e-07	1.74195e-05
ENSG00000164548.12	TRA2A	transformer 2 alpha homolog [Source:HGNC Symbol;Acc:HGNC:16645]	3325.15	-0.353261	2.7765e-07	1.79651e-05
ENSG00000115875.19	SRSF7	serine and arginine rich splicing factor 7 [Source:HGNC Symbol;Acc:HGNC:10789]	8013.04	-0.300621	2.79344e-07	1.79997e-05
ENSG00000132970.14	WASF3	WASP family member 3 [Source:HGNC Symbol;Acc:HGNC:12734]	1048.1	0.321585	2.91542e-07	1.87081e-05
ENSG00000188827.12	SLX4	SLX4 structure-specific endonuclease subunit [Source:HGNC Symbol;Acc:HGNC:23845]	763.128	0.397879	2.96808e-07	1.88899e-05
ENSG00000066735.16	KIF26A	kinesin family member 26A [Source:HGNC Symbol;Acc:HGNC:20226]	293.432	0.726664	3.06255e-07	1.94116e-05
ENSG00000143324.14	XPR1	xenotropic and polytropic retrovirus receptor 1 [Source:HGNC Symbol;Acc:HGNC:12827]	2495.57	-0.301548	3.07672e-07	1.94221e-05
ENSG00000163322.14	ABRAXAS1	abraxas 1, BRCA1 A complex subunit [Source:HGNC Symbol;Acc:HGNC:25829]	394.023	-0.389643	3.09209e-07	1.94401e-05
ENSG00000127084.19	FGD3	FYVE, RhoGEF and PH domain containing 3 [Source:HGNC Symbol;Acc:HGNC:16027]	36.7852	-1.51578	3.15336e-07	1.96969e-05
ENSG00000277268.2	LHX1-DT	LHX1 divergent transcript [Source:HGNC Symbol;Acc:HGNC:53778]	48.1992	1.23214	3.1583e-07	1.96969e-05
ENSG00000004534.15	RBM6	RNA binding motif protein 6 [Source:HGNC Symbol;Acc:HGNC:9903]	2893.95	-0.35607	3.26768e-07	2.02038e-05
ENSG00000006327.14	TNFRSF12A	TNF receptor superfamily member 12A [Source:HGNC Symbol;Acc:HGNC:18152]	123.576	1.24438	3.27609e-07	2.02038e-05
ENSG00000173166.18	RAPH1	Ras association (RalGDS/AF-6) and pleckstrin homology domains 1 [Source:HGNC Symbol;Acc:HGNC:14436]	1052.62	-0.547054	3.27862e-07	2.02038e-05
ENSG00000169981.11	ZNF35	zinc finger protein 35 [Source:HGNC Symbol;Acc:HGNC:13099]	438.902	-0.802469	3.29639e-07	2.02331e-05
ENSG00000103248.19	MTHFSD	methenyltetrahydrofolate synthetase domain containing [Source:HGNC Symbol;Acc:HGNC:25778]	514.826	0.436603	3.37123e-07	2.06109e-05
ENSG00000139116.19	KIF21A	kinesin family member 21A [Source:HGNC Symbol;Acc:HGNC:19349]	1922.95	-0.376548	3.44777e-07	2.09962e-05
ENSG00000152291.15	TGOLN2	trans-golgi network protein 2 [Source:HGNC Symbol;Acc:HGNC:15450]	4718.25	-0.262794	3.57281e-07	2.16727e-05
ENSG00000167523.15	SPATA33	spermatogenesis associated 33 [Source:HGNC Symbol;Acc:HGNC:26463]	298.17	0.453339	3.68551e-07	2.22694e-05
ENSG00000125817.8	CENPB	centromere protein B [Source:HGNC Symbol;Acc:HGNC:1852]	1361.32	0.516461	3.72587e-07	2.2426e-05
ENSG00000132740.10	IGHMBP2	immunoglobulin mu DNA binding protein 2 [Source:HGNC Symbol;Acc:HGNC:5542]	787	0.343261	3.93712e-07	2.3606e-05
ENSG00000056050.7	HPF1	histone PARylation factor 1 [Source:HGNC Symbol;Acc:HGNC:26051]	877.293	-0.280432	3.97369e-07	2.37336e-05
ENSG00000111077.18	TNS2	tensin 2 [Source:HGNC Symbol;Acc:HGNC:19737]	52.9156	1.02055	4.1162e-07	2.44906e-05
ENSG00000163946.14	TASOR	transcription activation suppressor [Source:HGNC Symbol;Acc:HGNC:30314]	4297.4	-0.383286	4.13319e-07	2.44978e-05
ENSG00000162413.17	KLHL21	kelch like family member 21 [Source:HGNC Symbol;Acc:HGNC:29041]	1353.73	0.537999	4.25875e-07	2.5146e-05
ENSG00000170412.18	GPRC5C	G protein-coupled receptor class C group 5 member C [Source:HGNC Symbol;Acc:HGNC:13309]	127.722	1.02271	4.32405e-07	2.54349e-05
ENSG00000204406.14	MBD5	methyl-CpG binding domain protein 5 [Source:HGNC Symbol;Acc:HGNC:20444]	419.02	-0.590759	4.41877e-07	2.5894e-05
ENSG00000087266.17	SH3BP2	SH3 domain binding protein 2 [Source:HGNC Symbol;Acc:HGNC:10825]	873.079	0.515719	4.50295e-07	2.62881e-05
ENSG00000170035.16	UBE2E3	ubiquitin conjugating enzyme E2 E3 [Source:HGNC Symbol;Acc:HGNC:12479]	1696.7	-0.375535	4.62636e-07	2.69074e-05
ENSG00000156466.11	GDF6	growth differentiation factor 6 [Source:HGNC Symbol;Acc:HGNC:4221]	63.2484	1.30871	4.66354e-07	2.69549e-05
ENSG00000197977.4	ELOVL2	ELOVL fatty acid elongase 2 [Source:HGNC Symbol;Acc:HGNC:14416]	804.538	-0.846781	4.67312e-07	2.69549e-05
ENSG00000205704.7	SMIM45	small integral membrane protein 45 [Source:HGNC Symbol;Acc:HGNC:27930]	47.0818	0.929447	4.6866e-07	2.69549e-05
ENSG00000154813.10	DPH3	diphthamide biosynthesis 3 [Source:HGNC Symbol;Acc:HGNC:27717]	1497.83	-0.361818	4.75667e-07	2.72569e-05
ENSG00000144655.15	CSRNP1	cysteine and serine rich nuclear protein 1 [Source:HGNC Symbol;Acc:HGNC:14300]	242.357	0.740104	4.77535e-07	2.72634e-05
ENSG00000153560.12	UBP1	upstream binding protein 1 [Source:HGNC Symbol;Acc:HGNC:12507]	4788.77	-0.382119	4.80673e-07	2.7342e-05
ENSG00000129038.16	LOXL1	lysyl oxidase like 1 [Source:HGNC Symbol;Acc:HGNC:6665]	41.7037	1.46364	4.8518e-07	2.74976e-05
ENSG00000154319.16	FAM167A	family with sequence similarity 167 member A [Source:HGNC Symbol;Acc:HGNC:15549]	63.9813	0.906071	4.92828e-07	2.78295e-05
ENSG00000082805.21	ERC1	ELKS/RAB6-interacting/CAST family member 1 [Source:HGNC Symbol;Acc:HGNC:17072]	2327.4	-0.435646	4.9955e-07	2.81069e-05
ENSG00000148082.10	SHC3	SHC adaptor protein 3 [Source:HGNC Symbol;Acc:HGNC:18181]	28.6375	2.09508	5.05637e-07	2.83467e-05
ENSG00000143951.16	WDPCP	WD repeat containing planar cell polarity effector [Source:HGNC Symbol;Acc:HGNC:28027]	187.383	-0.470847	5.07803e-07	2.83657e-05
ENSG00000065320.9	NTN1	netrin 1 [Source:HGNC Symbol;Acc:HGNC:8029]	799.957	0.589295	5.13534e-07	2.8475e-05
ENSG00000106688.12	SLC1A1	solute carrier family 1 member 1 [Source:HGNC Symbol;Acc:HGNC:10939]	175.165	-0.767065	5.1526e-07	2.8475e-05
ENSG00000164088.18	PPM1M	protein phosphatase, Mg2+/Mn2+ dependent 1M [Source:HGNC Symbol;Acc:HGNC:26506]	163.639	-0.530414	5.15148e-07	2.8475e-05
ENSG00000214279.13	SCART1	scavenger receptor family member expressed on T cells 1 [Source:HGNC Symbol;Acc:HGNC:32411]	58.5448	0.875533	5.2534e-07	2.89291e-05
ENSG00000163873.10	GRIK3	glutamate ionotropic receptor kainate type subunit 3 [Source:HGNC Symbol;Acc:HGNC:4581]	24.8767	1.86925	5.33793e-07	2.92582e-05
ENSG00000168079.17	SCARA5	scavenger receptor class A member 5 [Source:HGNC Symbol;Acc:HGNC:28701]	23.4952	1.98405	5.35084e-07	2.92582e-05
ENSG00000105887.11	MTPN	myotrophin [Source:HGNC Symbol;Acc:HGNC:15667]	10878.7	-0.237983	5.37196e-07	2.92706e-05
ENSG00000181649.8	PHLDA2	pleckstrin homology like domain family A member 2 [Source:HGNC Symbol;Acc:HGNC:12385]	28.0742	1.84407	5.51432e-07	2.99412e-05
ENSG00000008869.12	HEATR5B	HEAT repeat containing 5B [Source:HGNC Symbol;Acc:HGNC:29273]	2096.66	-0.459814	5.57692e-07	3.01756e-05
ENSG00000167977.9	KCTD5	potassium channel tetramerization domain containing 5 [Source:HGNC Symbol;Acc:HGNC:21423]	1260.02	0.511381	5.73917e-07	3.09457e-05
ENSG00000064933.19	PMS1	PMS1 homolog 1, mismatch repair system component [Source:HGNC Symbol;Acc:HGNC:9121]	826.581	-0.537569	5.84031e-07	3.13821e-05
ENSG00000205730.7	ITPRIPL2	ITPRIP like 2 [Source:HGNC Symbol;Acc:HGNC:27257]	602.855	0.534092	5.86381e-07	3.13997e-05
ENSG00000184351.8	KRTAP19-1	keratin associated protein 19-1 [Source:HGNC Symbol;Acc:HGNC:18936]	19.4704	-2.82393	5.92663e-07	3.16197e-05
ENSG00000215712.11	TMEM242	transmembrane protein 242 [Source:HGNC Symbol;Acc:HGNC:17206]	642.015	0.345906	5.94562e-07	3.16197e-05
ENSG00000154814.14	OXNAD1	oxidoreductase NAD binding domain containing 1 [Source:HGNC Symbol;Acc:HGNC:25128]	630.776	-0.315707	5.98961e-07	3.17449e-05
ENSG00000137501.18	SYTL2	synaptotagmin like 2 [Source:HGNC Symbol;Acc:HGNC:15585]	67.6914	0.73505	6.31244e-07	3.31407e-05
ENSG00000172115.9	CYCS	cytochrome c, somatic [Source:HGNC Symbol;Acc:HGNC:19986]	7261.75	-0.416347	6.31698e-07	3.31407e-05
ENSG00000254986.8	DPP3	dipeptidyl peptidase 3 [Source:HGNC Symbol;Acc:HGNC:3008]	1188.85	0.392146	6.27657e-07	3.31407e-05
ENSG00000078487.18	ZCWPW1	zinc finger CW-type and PWWP domain containing 1 [Source:HGNC Symbol;Acc:HGNC:23486]	112.358	0.92869	6.36882e-07	3.31884e-05
ENSG00000143924.19	EML4	EMAP like 4 [Source:HGNC Symbol;Acc:HGNC:1316]	4463.26	-0.378169	6.35075e-07	3.31884e-05
ENSG00000182759.4	MAFA	MAF bZIP transcription factor A [Source:HGNC Symbol;Acc:HGNC:23145]	23.1782	1.91776	6.45201e-07	3.35094e-05
ENSG00000128567.17	PODXL	podocalyxin like [Source:HGNC Symbol;Acc:HGNC:9171]	1004.34	-0.669945	6.4843e-07	3.35649e-05
ENSG00000095713.14	CRTAC1	cartilage acidic protein 1 [Source:HGNC Symbol;Acc:HGNC:14882]	34.2224	1.07769	6.5135e-07	3.3585e-05
ENSG00000189043.10	NDUFA4	NDUFA4 mitochondrial complex associated [Source:HGNC Symbol;Acc:HGNC:7687]	2091.19	-0.420012	6.53143e-07	3.3585e-05
ENSG00000187051.9	RPS19BP1	ribosomal protein S19 binding protein 1 [Source:HGNC Symbol;Acc:HGNC:28749]	1283.26	0.487588	6.5711e-07	3.36774e-05
ENSG00000011426.11	ANLN	anillin, actin binding protein [Source:HGNC Symbol;Acc:HGNC:14082]	4952.61	-0.420632	6.75171e-07	3.42356e-05
ENSG00000074054.21	CLASP1	cytoplasmic linker associated protein 1 [Source:HGNC Symbol;Acc:HGNC:17088]	2180.77	-0.399365	6.76819e-07	3.42356e-05
ENSG00000170627.11	GTSF1	gametocyte specific factor 1 [Source:HGNC Symbol;Acc:HGNC:26565]	4.20896	-0.113285	6.70495e-07	3.42356e-05
ENSG00000206530.11	CFAP44	cilia and flagella associated protein 44 [Source:HGNC Symbol;Acc:HGNC:25631]	397.763	-0.583851	6.7604e-07	3.42356e-05
ENSG00000103351.13	CLUAP1	clusterin associated protein 1 [Source:HGNC Symbol;Acc:HGNC:19009]	416.932	0.362176	6.90986e-07	3.48387e-05
ENSG00000077238.14	IL4R	interleukin 4 receptor [Source:HGNC Symbol;Acc:HGNC:6015]	278.33	0.615601	7.00236e-07	3.51908e-05
ENSG00000159023.23	EPB41	erythrocyte membrane protein band 4.1 [Source:HGNC Symbol;Acc:HGNC:3377]	5621.63	-0.376504	7.03908e-07	3.52612e-05
ENSG00000172954.14	LCLAT1	lysocardiolipin acyltransferase 1 [Source:HGNC Symbol;Acc:HGNC:26756]	1178.14	-0.381644	7.09934e-07	3.54488e-05
ENSG00000154127.10	UBASH3B	ubiquitin associated and SH3 domain containing B [Source:HGNC Symbol;Acc:HGNC:29884]	311.105	0.60202	7.17656e-07	3.57195e-05
ENSG00000266208.1	GJD3-AS1	GJD3 antisense RNA 1 [Source:HGNC Symbol;Acc:HGNC:56092]	117.072	0.811748	7.40614e-07	3.67444e-05
ENSG00000133026.14	MYH10	myosin heavy chain 10 [Source:HGNC Symbol;Acc:HGNC:7568]	10223	-0.278891	7.46537e-07	3.69203e-05
ENSG00000076826.10	CAMSAP3	calmodulin regulated spectrin associated protein family member 3 [Source:HGNC Symbol;Acc:HGNC:29307]	214.87	0.615158	7.87437e-07	3.87531e-05
ENSG00000100034.14	PPM1F	protein phosphatase, Mg2+/Mn2+ dependent 1F [Source:HGNC Symbol;Acc:HGNC:19388]	2302.73	0.42544	7.88588e-07	3.87531e-05
ENSG00000079102.16	RUNX1T1	RUNX1 partner transcriptional co-repressor 1 [Source:HGNC Symbol;Acc:HGNC:1535]	245.332	-0.918835	7.93486e-07	3.88708e-05
ENSG00000183150.8	GPR19	G protein-coupled receptor 19 [Source:HGNC Symbol;Acc:HGNC:4473]	23.6008	1.20856	7.99178e-07	3.90265e-05
ENSG00000135930.15	EIF4E2	eukaryotic translation initiation factor 4E family member 2 [Source:HGNC Symbol;Acc:HGNC:3293]	2295.01	-0.355673	8.15837e-07	3.97151e-05
ENSG00000184470.21	TXNRD2	thioredoxin reductase 2 [Source:HGNC Symbol;Acc:HGNC:18155]	773.979	0.388461	8.21693e-07	3.98752e-05
ENSG00000244300.3	GATA2-AS1	GATA2 antisense RNA 1 [Source:HGNC Symbol;Acc:HGNC:51108]	274.801	0.428972	8.50218e-07	4.11309e-05
ENSG00000100324.14	TAB1	TGF-beta activated kinase 1 (MAP3K7) binding protein 1 [Source:HGNC Symbol;Acc:HGNC:18157]	1328.04	0.401292	8.66102e-07	4.17692e-05
ENSG00000163132.8	MSX1	msh homeobox 1 [Source:HGNC Symbol;Acc:HGNC:7391]	203.787	0.594279	8.74171e-07	4.17692e-05
ENSG00000168661.15	ZNF30	zinc finger protein 30 [Source:HGNC Symbol;Acc:HGNC:13090]	255.728	-0.613743	8.73418e-07	4.17692e-05
ENSG00000185924.7	RTN4RL1	reticulon 4 receptor like 1 [Source:HGNC Symbol;Acc:HGNC:21329]	40.2827	0.988654	8.69311e-07	4.17692e-05
ENSG00000164654.16	MIOS	meiosis regulator for oocyte development [Source:HGNC Symbol;Acc:HGNC:21905]	1103.86	-0.444233	8.78154e-07	4.18308e-05
ENSG00000198355.5	PIM3	Pim-3 proto-oncogene, serine/threonine kinase [Source:HGNC Symbol;Acc:HGNC:19310]	900.245	0.71423	9.09382e-07	4.31859e-05
ENSG00000146918.20	NCAPG2	non-SMC condensin II complex subunit G2 [Source:HGNC Symbol;Acc:HGNC:21904]	5442.28	-0.383397	9.18407e-07	4.33599e-05
ENSG00000151834.16	GABRA2	gamma-aminobutyric acid type A receptor subunit alpha2 [Source:HGNC Symbol;Acc:HGNC:4076]	5.06854	-4.54923	9.1863e-07	4.33599e-05
ENSG00000001167.15	NFYA	nuclear transcription factor Y subunit alpha [Source:HGNC Symbol;Acc:HGNC:7804]	3073.86	-0.384418	9.24313e-07	4.34959e-05
ENSG00000100401.21	RANGAP1	Ran GTPase activating protein 1 [Source:HGNC Symbol;Acc:HGNC:9854]	9853.51	0.287806	9.31653e-07	4.37089e-05
ENSG00000227128.5	LBX1-AS1	LBX1 antisense RNA 1 [Source:HGNC Symbol;Acc:HGNC:48678]	141.789	0.805795	9.50403e-07	4.44542e-05
ENSG00000243943.10	ZNF512	zinc finger protein 512 [Source:HGNC Symbol;Acc:HGNC:29380]	1243.52	-0.426871	9.85892e-07	4.59757e-05
ENSG00000008311.16	AASS	aminoadipate-semialdehyde synthase [Source:HGNC Symbol;Acc:HGNC:17366]	1611.85	-0.638811	1.00772e-06	4.68528e-05
ENSG00000101193.8	GID8	GID complex subunit 8 homolog [Source:HGNC Symbol;Acc:HGNC:15857]	1863.4	0.175659	1.02808e-06	4.76569e-05
ENSG00000151623.15	NR3C2	nuclear receptor subfamily 3 group C member 2 [Source:HGNC Symbol;Acc:HGNC:7979]	366.408	-0.752934	1.04702e-06	4.83902e-05
ENSG00000148400.13	NOTCH1	notch receptor 1 [Source:HGNC Symbol;Acc:HGNC:7881]	295.149	0.65142	1.07535e-06	4.94056e-05
ENSG00000167513.9	CDT1	chromatin licensing and DNA replication factor 1 [Source:HGNC Symbol;Acc:HGNC:24576]	868.986	0.690069	1.07481e-06	4.94056e-05
ENSG00000158486.15	DNAH3	dynein axonemal heavy chain 3 [Source:HGNC Symbol;Acc:HGNC:2949]	20.3337	1.54788	1.09889e-06	5.03381e-05
ENSG00000115355.18	CCDC88A	coiled-coil domain containing 88A [Source:HGNC Symbol;Acc:HGNC:25523]	3275.1	-0.517713	1.14322e-06	5.21938e-05
ENSG00000148704.13	VAX1	ventral anterior homeobox 1 [Source:HGNC Symbol;Acc:HGNC:12660]	54.94	0.874822	1.14612e-06	5.21938e-05
ENSG00000172939.9	OXSR1	oxidative stress responsive kinase 1 [Source:HGNC Symbol;Acc:HGNC:8508]	2333.62	-0.340528	1.15484e-06	5.24372e-05
ENSG00000071189.21	SNX13	sorting nexin 13 [Source:HGNC Symbol;Acc:HGNC:21335]	1255.65	-0.39822	1.16241e-06	5.2627e-05
ENSG00000148841.17	ITPRIP	inositol 1,4,5-trisphosphate receptor interacting protein [Source:HGNC Symbol;Acc:HGNC:29370]	354.664	0.436954	1.18798e-06	5.36282e-05
ENSG00000100416.15	TRMU	tRNA mitochondrial 2-thiouridylase [Source:HGNC Symbol;Acc:HGNC:25481]	2404.34	0.256089	1.19562e-06	5.3669e-05
ENSG00000136231.14	IGF2BP3	insulin like growth factor 2 mRNA binding protein 3 [Source:HGNC Symbol;Acc:HGNC:28868]	2312.43	-0.371001	1.19579e-06	5.3669e-05
ENSG00000158467.17	AHCYL2	adenosylhomocysteinase like 2 [Source:HGNC Symbol;Acc:HGNC:22204]	740.902	-0.353552	1.2031e-06	5.38413e-05
ENSG00000144554.13	FANCD2	FA complementation group D2 [Source:HGNC Symbol;Acc:HGNC:3585]	3868.22	-0.486471	1.21064e-06	5.40232e-05
ENSG00000068654.17	POLR1A	RNA polymerase I subunit A [Source:HGNC Symbol;Acc:HGNC:17264]	5901.53	-0.334251	1.23484e-06	5.49452e-05
ENSG00000198208.12	RPS6KL1	ribosomal protein S6 kinase like 1 [Source:HGNC Symbol;Acc:HGNC:20222]	441.139	0.517233	1.24544e-06	5.51367e-05
ENSG00000198598.7	MMP17	matrix metallopeptidase 17 [Source:HGNC Symbol;Acc:HGNC:7163]	30.699	1.23315	1.24625e-06	5.51367e-05
ENSG00000100263.14	RHBDD3	rhomboid domain containing 3 [Source:HGNC Symbol;Acc:HGNC:1308]	597.794	0.475174	1.25397e-06	5.53209e-05
ENSG00000101255.12	TRIB3	tribbles pseudokinase 3 [Source:HGNC Symbol;Acc:HGNC:16228]	390.525	0.529392	1.28653e-06	5.65052e-05
ENSG00000143952.20	VPS54	VPS54 subunit of GARP complex [Source:HGNC Symbol;Acc:HGNC:18652]	1170.18	-0.365711	1.2881e-06	5.65052e-05
ENSG00000156599.11	ZDHHC5	zinc finger DHHC-type palmitoyltransferase 5 [Source:HGNC Symbol;Acc:HGNC:18472]	3627.84	0.155834	1.2946e-06	5.66089e-05
ENSG00000173805.16	HAP1	huntingtin associated protein 1 [Source:HGNC Symbol;Acc:HGNC:4812]	192.066	0.781082	1.29775e-06	5.66089e-05
ENSG00000116106.12	EPHA4	EPH receptor A4 [Source:HGNC Symbol;Acc:HGNC:3388]	683.036	-0.608439	1.3045e-06	5.67437e-05
ENSG00000156860.16	FBRS	fibrosin [Source:HGNC Symbol;Acc:HGNC:20442]	2039.89	0.511531	1.30885e-06	5.67743e-05
ENSG00000125834.13	STK35	serine/threonine kinase 35 [Source:HGNC Symbol;Acc:HGNC:16254]	1812.38	0.403656	1.35221e-06	5.84917e-05
ENSG00000140564.13	FURIN	furin, paired basic amino acid cleaving enzyme [Source:HGNC Symbol;Acc:HGNC:8568]	1409.16	0.694764	1.36467e-06	5.88667e-05
ENSG00000144331.20	ZNF385B	zinc finger protein 385B [Source:HGNC Symbol;Acc:HGNC:26332]	85.009	-1.10916	1.36895e-06	5.88876e-05
ENSG00000221823.11	PPP3R1	protein phosphatase 3 regulatory subunit B, alpha [Source:HGNC Symbol;Acc:HGNC:9317]	1984.46	-0.326739	1.37965e-06	5.9184e-05
ENSG00000134250.21	NOTCH2	notch receptor 2 [Source:HGNC Symbol;Acc:HGNC:7882]	9127.04	-0.268302	1.4356e-06	6.14144e-05
ENSG00000100345.23	MYH9	myosin heavy chain 9 [Source:HGNC Symbol;Acc:HGNC:7579]	10763	0.33545	1.4527e-06	6.18053e-05
ENSG00000196295.13	GARS1-DT	GARS1 divergent transcript [Source:HGNC Symbol;Acc:HGNC:48951]	379.75	-0.534159	1.44978e-06	6.18053e-05
ENSG00000136237.19	RAPGEF5	Rap guanine nucleotide exchange factor 5 [Source:HGNC Symbol;Acc:HGNC:16862]	306.997	-0.636257	1.45758e-06	6.18437e-05
ENSG00000170153.11	RNF150	ring finger protein 150 [Source:HGNC Symbol;Acc:HGNC:23138]	916.7	-0.264484	1.48976e-06	6.30367e-05
ENSG00000155366.17	RHOC	ras homolog family member C [Source:HGNC Symbol;Acc:HGNC:669]	780.194	0.778864	1.50666e-06	6.35788e-05
ENSG00000103249.19	CLCN7	chloride voltage-gated channel 7 [Source:HGNC Symbol;Acc:HGNC:2025]	1408.85	0.644643	1.56319e-06	6.57853e-05
ENSG00000142303.14	ADAMTS10	ADAM metallopeptidase with thrombospondin type 1 motif 10 [Source:HGNC Symbol;Acc:HGNC:13201]	42.1378	1.44851	1.59385e-06	6.65346e-05
ENSG00000153443.13	UBALD1	UBA like domain containing 1 [Source:HGNC Symbol;Acc:HGNC:29576]	355.196	0.826051	1.59189e-06	6.65346e-05
ENSG00000086062.13	B4GALT1	beta-1,4-galactosyltransferase 1 [Source:HGNC Symbol;Acc:HGNC:924]	1548.57	0.267058	1.61047e-06	6.70482e-05
ENSG00000244694.8	PTCHD4	patched domain containing 4 [Source:HGNC Symbol;Acc:HGNC:21345]	17.418	2.05688	1.62837e-06	6.7612e-05
ENSG00000167600.14	CYP2S1	cytochrome P450 family 2 subfamily S member 1 [Source:HGNC Symbol;Acc:HGNC:15654]	71.8804	-0.794555	1.65163e-06	6.83952e-05
ENSG00000132305.22	IMMT	inner membrane mitochondrial protein [Source:HGNC Symbol;Acc:HGNC:6047]	4687.03	-0.322322	1.67626e-06	6.92303e-05
ENSG00000064300.9	NGFR	nerve growth factor receptor [Source:HGNC Symbol;Acc:HGNC:7809]	22.6845	0.986205	1.71003e-06	7.03557e-05
ENSG00000182771.19	GRID1	glutamate ionotropic receptor delta type subunit 1 [Source:HGNC Symbol;Acc:HGNC:4575]	200.502	0.462837	1.71257e-06	7.03557e-05
ENSG00000146463.12	ZMYM4	zinc finger MYM-type containing 4 [Source:HGNC Symbol;Acc:HGNC:13055]	4564.63	-0.403399	1.76256e-06	7.22185e-05
ENSG00000135945.10	REV1	REV1 DNA directed polymerase [Source:HGNC Symbol;Acc:HGNC:14060]	1165.29	-0.355269	1.84766e-06	7.55061e-05
ENSG00000118260.15	CREB1	cAMP responsive element binding protein 1 [Source:HGNC Symbol;Acc:HGNC:2345]	1496.93	-0.358362	1.87302e-06	7.63417e-05
ENSG00000146963.18	LUC7L2	LUC7 like 2, pre-mRNA splicing factor [Source:HGNC Symbol;Acc:HGNC:21608]	1792.12	-0.318568	1.91459e-06	7.78314e-05
ENSG00000085465.13	OVGP1	oviductal glycoprotein 1 [Source:HGNC Symbol;Acc:HGNC:8524]	118.384	0.775233	1.94235e-06	7.85486e-05
ENSG00000152056.18	AP1S3	adaptor related protein complex 1 subunit sigma 3 [Source:HGNC Symbol;Acc:HGNC:18971]	281.499	-0.505905	1.94112e-06	7.85486e-05
ENSG00000178385.15	PLEKHM3	pleckstrin homology domain containing M3 [Source:HGNC Symbol;Acc:HGNC:34006]	808.98	-0.343641	1.97013e-06	7.94651e-05
ENSG00000070950.10	RAD18	RAD18 E3 ubiquitin protein ligase [Source:HGNC Symbol;Acc:HGNC:18278]	1738.77	-0.522955	1.98539e-06	7.96388e-05
ENSG00000119669.5	IRF2BPL	interferon regulatory factor 2 binding protein like [Source:HGNC Symbol;Acc:HGNC:14282]	295.473	0.439795	1.99023e-06	7.96388e-05
ENSG00000120129.6	DUSP1	dual specificity phosphatase 1 [Source:HGNC Symbol;Acc:HGNC:3064]	569.706	0.480636	1.99127e-06	7.96388e-05
ENSG00000198081.11	ZBTB14	zinc finger and BTB domain containing 14 [Source:HGNC Symbol;Acc:HGNC:12860]	421.074	-0.310268	1.99494e-06	7.96388e-05
ENSG00000140941.14	MAP1LC3B	microtubule associated protein 1 light chain 3 beta [Source:HGNC Symbol;Acc:HGNC:13352]	2333.39	0.368696	2.05438e-06	8.18013e-05
ENSG00000109111.15	SUPT6H	SPT6 homolog, histone chaperone and transcription elongation factor [Source:HGNC Symbol;Acc:HGNC:11470]	7068.11	-0.268765	2.07715e-06	8.22857e-05
ENSG00000118513.20	MYB	MYB proto-oncogene, transcription factor [Source:HGNC Symbol;Acc:HGNC:7545]	70.5572	-0.765888	2.07597e-06	8.22857e-05
ENSG00000138002.16	IFT172	intraflagellar transport 172 [Source:HGNC Symbol;Acc:HGNC:30391]	1310.1	-0.470286	2.091e-06	8.26236e-05
ENSG00000100106.22	TRIOBP	TRIO and F-actin binding protein [Source:HGNC Symbol;Acc:HGNC:17009]	520.965	0.376596	2.11646e-06	8.34175e-05
ENSG00000183963.19	SMTN	smoothelin [Source:HGNC Symbol;Acc:HGNC:11126]	711.105	0.799272	2.12202e-06	8.3425e-05
ENSG00000168005.9	SPINDOC	spindlin interactor and repressor of chromatin binding [Source:HGNC Symbol;Acc:HGNC:25115]	942.099	0.48307	2.13991e-06	8.39158e-05
ENSG00000143442.23	POGZ	pogo transposable element derived with ZNF domain [Source:HGNC Symbol;Acc:HGNC:18801]	3790.7	-0.323911	2.16414e-06	8.44395e-05
ENSG00000169635.10	HIC2	HIC ZBTB transcriptional repressor 2 [Source:HGNC Symbol;Acc:HGNC:18595]	1495.19	0.350728	2.15908e-06	8.44395e-05
ENSG00000122644.13	ARL4A	ADP ribosylation factor like GTPase 4A [Source:HGNC Symbol;Acc:HGNC:695]	319.181	-0.525316	2.17366e-06	8.45983e-05
ENSG00000158623.14	COPG2	COPI coat complex subunit gamma 2 [Source:HGNC Symbol;Acc:HGNC:2237]	2273.33	-0.341221	2.18307e-06	8.4752e-05
ENSG00000077782.23	FGFR1	fibroblast growth factor receptor 1 [Source:HGNC Symbol;Acc:HGNC:3688]	2197.57	0.259721	2.22574e-06	8.61932e-05
ENSG00000122674.12	CCZ1	CCZ1 homolog, vacuolar protein trafficking and biogenesis associated [Source:HGNC Symbol;Acc:HGNC:21691]	581.486	-0.268554	2.24563e-06	8.67474e-05
ENSG00000164619.10	BMPER	BMP binding endothelial regulator [Source:HGNC Symbol;Acc:HGNC:24154]	68.9001	-1.61188	2.3003e-06	8.86386e-05
ENSG00000168243.11	GNG4	G protein subunit gamma 4 [Source:HGNC Symbol;Acc:HGNC:4407]	486.312	-0.581769	2.31166e-06	8.88559e-05
ENSG00000261189.3	DSP-AS1	DSP antisense RNA 1 [Source:HGNC Symbol;Acc:HGNC:56039]	105.95	0.563108	2.33782e-06	8.96395e-05
ENSG00000163935.14	SFMBT1	Scm like with four mbt domains 1 [Source:HGNC Symbol;Acc:HGNC:20255]	812.339	-0.494482	2.38001e-06	9.10323e-05
ENSG00000126603.9	GLIS2	GLIS family zinc finger 2 [Source:HGNC Symbol;Acc:HGNC:29450]	80.4486	0.930312	2.39849e-06	9.1514e-05
ENSG00000188130.14	MAPK12	mitogen-activated protein kinase 12 [Source:HGNC Symbol;Acc:HGNC:6874]	1322.49	0.763978	2.43363e-06	9.2627e-05
ENSG00000137288.10	UQCC2	ubiquinol-cytochrome c reductase complex assembly factor 2 [Source:HGNC Symbol;Acc:HGNC:21237]	1188.3	0.319126	2.46744e-06	9.36845e-05
ENSG00000143797.12	MBOAT2	membrane bound O-acyltransferase domain containing 2 [Source:HGNC Symbol;Acc:HGNC:25193]	2256.06	-0.540731	2.48665e-06	9.41833e-05
ENSG00000129925.11	PGAP6	post-GPI attachment to proteins 6 [Source:HGNC Symbol;Acc:HGNC:17205]	796.794	0.679779	2.50537e-06	9.45813e-05
ENSG00000164900.5	GBX1	gastrulation brain homeobox 1 [Source:HGNC Symbol;Acc:HGNC:4185]	68.6361	0.812684	2.50934e-06	9.45813e-05
ENSG00000161013.17	MGAT4B	alpha-1,3-mannosyl-glycoprotein 4-beta-N-acetylglucosaminyltransferase B [Source:HGNC Symbol;Acc:HGNC:7048]	2140.16	0.353959	2.53203e-06	9.52056e-05
ENSG00000106443.17	PHF14	PHD finger protein 14 [Source:HGNC Symbol;Acc:HGNC:22203]	1969.63	-0.282091	2.54102e-06	9.53127e-05
ENSG00000136731.13	UGGT1	UDP-glucose glycoprotein glucosyltransferase 1 [Source:HGNC Symbol;Acc:HGNC:15663]	4360.99	-0.329101	2.5482e-06	9.53519e-05
ENSG00000124721.18	DNAH8	dynein axonemal heavy chain 8 [Source:HGNC Symbol;Acc:HGNC:2952]	18.1195	2.95588	2.56249e-06	9.56559e-05
ENSG00000151090.20	THRB	thyroid hormone receptor beta [Source:HGNC Symbol;Acc:HGNC:11799]	413.631	-0.740765	2.60153e-06	9.68803e-05
ENSG00000104722.14	NEFM	neurofilament medium chain [Source:HGNC Symbol;Acc:HGNC:7734]	2197.29	-1.05291	2.62548e-06	9.75386e-05
ENSG00000136631.16	VPS45	vacuolar protein sorting 45 homolog [Source:HGNC Symbol;Acc:HGNC:14579]	1658.33	-0.29326	2.64098e-06	9.78803e-05
ENSG00000108963.19	DPH1	diphthamide biosynthesis 1 [Source:HGNC Symbol;Acc:HGNC:3003]	1268.65	0.3401	2.67897e-06	9.90518e-05
ENSG00000154080.14	CHST9	carbohydrate sulfotransferase 9 [Source:HGNC Symbol;Acc:HGNC:19898]	69.6311	-0.874763	2.70455e-06	9.976e-05
ENSG00000021776.11	AQR	aquarius intron-binding spliceosomal factor [Source:HGNC Symbol;Acc:HGNC:29513]	2398.91	-0.231013	2.71348e-06	9.98523e-05
ENSG00000119760.16	SUPT7L	SPT7 like, STAGA complex subunit gamma [Source:HGNC Symbol;Acc:HGNC:30632]	1933.89	-0.287764	2.80585e-06	0.000103007
ENSG00000122591.13	HYCC1	hyccin PI4KA lipid kinase complex subunit 1 [Source:HGNC Symbol;Acc:HGNC:24587]	2497.63	-0.430058	2.856e-06	0.000104601
ENSG00000085644.14	ZNF213	zinc finger protein 213 [Source:HGNC Symbol;Acc:HGNC:13005]	297.051	0.67554	2.86628e-06	0.00010473
ENSG00000158156.9	XKR8	XK related 8 [Source:HGNC Symbol;Acc:HGNC:25508]	360.307	0.463138	2.96582e-06	0.000108113
ENSG00000174996.12	KLC2	kinesin light chain 2 [Source:HGNC Symbol;Acc:HGNC:20716]	1721.38	0.428477	2.97959e-06	0.000108361
ENSG00000173227.14	SYT12	synaptotagmin 12 [Source:HGNC Symbol;Acc:HGNC:18381]	18.1812	1.27167	2.98831e-06	0.000108424
ENSG00000065883.18	CDK13	cyclin dependent kinase 13 [Source:HGNC Symbol;Acc:HGNC:1733]	1956.97	-0.340122	3.03727e-06	0.000109944
ENSG00000169679.15	BUB1	BUB1 mitotic checkpoint serine/threonine kinase [Source:HGNC Symbol;Acc:HGNC:1148]	4945.05	-0.343299	3.06063e-06	0.00011032
ENSG00000263001.8	GTF2I	general transcription factor IIi [Source:HGNC Symbol;Acc:HGNC:4659]	2651.51	-0.406202	3.06189e-06	0.00011032
ENSG00000134369.16	NAV1	neuron navigator 1 [Source:HGNC Symbol;Acc:HGNC:15989]	960.568	-0.327322	3.07362e-06	0.000110487
ENSG00000101152.12	DNAJC5	DnaJ heat shock protein family (Hsp40) member C5 [Source:HGNC Symbol;Acc:HGNC:16235]	2508.26	0.243492	3.08547e-06	0.000110656
ENSG00000184922.15	FMNL1	formin like 1 [Source:HGNC Symbol;Acc:HGNC:1212]	19.2769	1.16271	3.14995e-06	0.000112709
ENSG00000204710.3	SPDYC	speedy/RINGO cell cycle regulator family member C [Source:HGNC Symbol;Acc:HGNC:32681]	38.1247	1.84699	3.17594e-06	0.000113367
ENSG00000172819.17	RARG	retinoic acid receptor gamma [Source:HGNC Symbol;Acc:HGNC:9866]	296.363	-0.596176	3.23235e-06	0.000114863
ENSG00000007384.15	RHBDF1	rhomboid 5 homolog 1 [Source:HGNC Symbol;Acc:HGNC:20561]	210.429	0.71129	3.27079e-06	0.000115964
ENSG00000106546.14	AHR	aryl hydrocarbon receptor [Source:HGNC Symbol;Acc:HGNC:348]	188.9	-0.602395	3.41052e-06	0.000120553
ENSG00000133056.14	PIK3C2B	phosphatidylinositol-4-phosphate 3-kinase catalytic subunit type 2 beta [Source:HGNC Symbol;Acc:HGNC:8972]	617.649	-0.355603	3.41577e-06	0.000120553
ENSG00000144036.16	EXOC6B	exocyst complex component 6B [Source:HGNC Symbol;Acc:HGNC:17085]	1328.31	-0.38438	3.43539e-06	0.000120971
ENSG00000196715.7	VKORC1L1	vitamin K epoxide reductase complex subunit 1 like 1 [Source:HGNC Symbol;Acc:HGNC:21492]	2457.17	-0.341133	3.4817e-06	0.000122324
ENSG00000244405.8	ETV5	ETS variant transcription factor 5 [Source:HGNC Symbol;Acc:HGNC:3494]	137.363	2.02931	3.55601e-06	0.000124653
ENSG00000099849.15	RASSF7	Ras association domain family member 7 [Source:HGNC Symbol;Acc:HGNC:1166]	128.221	0.639152	3.56505e-06	0.000124689
ENSG00000101144.13	BMP7	bone morphogenetic protein 7 [Source:HGNC Symbol;Acc:HGNC:1074]	1108.71	0.347049	3.57561e-06	0.000124777
ENSG00000080603.17	SRCAP	Snf2 related CREBBP activator protein [Source:HGNC Symbol;Acc:HGNC:16974]	411.738	0.465878	3.60599e-06	0.000125555
ENSG00000044524.11	EPHA3	EPH receptor A3 [Source:HGNC Symbol;Acc:HGNC:3387]	576.346	-0.884517	3.62974e-06	0.000126099
ENSG00000137745.13	MMP13	matrix metallopeptidase 13 [Source:HGNC Symbol;Acc:HGNC:7159]	21.9916	2.06104	3.69232e-06	0.00012773
ENSG00000167889.13	MGAT5B	alpha-1,6-mannosylglycoprotein 6-beta-N-acetylglucosaminyltransferase B [Source:HGNC Symbol;Acc:HGNC:24140]	82.9454	0.657199	3.69314e-06	0.00012773
ENSG00000114850.7	SSR3	signal sequence receptor subunit 3 [Source:HGNC Symbol;Acc:HGNC:11325]	6114.8	-0.336597	3.77937e-06	0.000130422
ENSG00000128342.5	LIF	LIF interleukin 6 family cytokine [Source:HGNC Symbol;Acc:HGNC:6596]	35.8067	1.54925	3.7923e-06	0.000130578
ENSG00000203499.12	IQANK1	IQ motif and ankyrin repeat containing 1 [Source:HGNC Symbol;Acc:HGNC:49576]	79.6706	0.509782	3.80237e-06	0.000130635
ENSG00000166532.16	RIMKLB	ribosomal modification protein rimK like family member B [Source:HGNC Symbol;Acc:HGNC:29228]	1185.93	-0.413778	3.81202e-06	0.000130678
ENSG00000182628.13	SKA2	spindle and kinetochore associated complex subunit 2 [Source:HGNC Symbol;Acc:HGNC:28006]	2066.09	-0.283771	3.87349e-06	0.000132492
ENSG00000114573.11	ATP6V1A	ATPase H+ transporting V1 subunit A [Source:HGNC Symbol;Acc:HGNC:851]	4481.52	-0.448548	3.93959e-06	0.000134284
ENSG00000130768.15	SMPDL3B	sphingomyelin phosphodiesterase acid like 3B [Source:HGNC Symbol;Acc:HGNC:21416]	285.497	-0.723765	3.94457e-06	0.000134284
ENSG00000143858.12	SYT2	synaptotagmin 2 [Source:HGNC Symbol;Acc:HGNC:11510]	200.517	-0.988884	3.96045e-06	0.000134284
ENSG00000242516.4	LINC00960	long intergenic non-protein coding RNA 960 [Source:HGNC Symbol;Acc:HGNC:48710]	12.6559	-2.97288	3.95959e-06	0.000134284
ENSG00000101546.13	RBFA	ribosome binding factor A [Source:HGNC Symbol;Acc:HGNC:26120]	465.089	-0.276523	3.97665e-06	0.000134539
ENSG00000132256.20	TRIM5	tripartite motif containing 5 [Source:HGNC Symbol;Acc:HGNC:16276]	192.181	0.768902	3.99269e-06	0.000134788
ENSG00000102924.12	CBLN1	cerebellin 1 precursor [Source:HGNC Symbol;Acc:HGNC:1543]	42.9253	1.10494	4.02954e-06	0.000135737
ENSG00000177595.19	PIDD1	p53-induced death domain protein 1 [Source:HGNC Symbol;Acc:HGNC:16491]	287.08	0.729136	4.04119e-06	0.000135835
ENSG00000100124.15	ANKRD54	ankyrin repeat domain 54 [Source:HGNC Symbol;Acc:HGNC:25185]	1072.15	0.281112	4.0927e-06	0.000137269
ENSG00000093010.15	COMT	catechol-O-methyltransferase [Source:HGNC Symbol;Acc:HGNC:2228]	1060.18	0.625716	4.11371e-06	0.000137676
ENSG00000124762.14	CDKN1A	cyclin dependent kinase inhibitor 1A [Source:HGNC Symbol;Acc:HGNC:1784]	788.326	1.29519	4.15668e-06	0.000138815
ENSG00000249306.7	LINC01411	long intergenic non-protein coding RNA 1411 [Source:HGNC Symbol;Acc:HGNC:50703]	23.2139	2.03719	4.17501e-06	0.000139128
ENSG00000168096.15	ANKS3	ankyrin repeat and sterile alpha motif domain containing 3 [Source:HGNC Symbol;Acc:HGNC:29422]	292.276	0.48295	4.19237e-06	0.000139408
ENSG00000159714.12	ZDHHC1	zinc finger DHHC-type containing 1 [Source:HGNC Symbol;Acc:HGNC:17916]	83.1568	0.851728	4.20167e-06	0.000139418
ENSG00000142279.13	WTIP	WT1 interacting protein [Source:HGNC Symbol;Acc:HGNC:20964]	89.1397	0.715382	4.26572e-06	0.000141242
ENSG00000183763.9	TRAIP	TRAF interacting protein [Source:HGNC Symbol;Acc:HGNC:30764]	870.404	-0.331952	4.27738e-06	0.000141326
ENSG00000196220.17	SRGAP3	SLIT-ROBO Rho GTPase activating protein 3 [Source:HGNC Symbol;Acc:HGNC:19744]	136.62	-0.647319	4.30337e-06	0.000141883
ENSG00000168283.14	BMI1	BMI1 proto-oncogene, polycomb ring finger [Source:HGNC Symbol;Acc:HGNC:1066]	2202.64	-0.364819	4.36187e-06	0.000143507
ENSG00000177335.13	LINC02904	long intergenic non-protein coding RNA 2904 [Source:HGNC Symbol;Acc:HGNC:26731]	85.5592	0.955704	4.45029e-06	0.000146107
ENSG00000113273.17	ARSB	arylsulfatase B [Source:HGNC Symbol;Acc:HGNC:714]	645.673	-0.346756	4.47536e-06	0.000146311
ENSG00000115252.19	PDE1A	phosphodiesterase 1A [Source:HGNC Symbol;Acc:HGNC:8774]	16.9435	-1.59124	4.46839e-06	0.000146311
ENSG00000230513.4	THAP7-AS1	THAP7 antisense RNA 1 [Source:HGNC Symbol;Acc:HGNC:41013]	91.1356	0.664366	4.50233e-06	0.000146884
ENSG00000091136.15	LAMB1	laminin subunit beta 1 [Source:HGNC Symbol;Acc:HGNC:6486]	2113.77	-0.443077	4.51834e-06	0.000147097
ENSG00000100246.13	DNAL4	dynein axonemal light chain 4 [Source:HGNC Symbol;Acc:HGNC:2955]	255.501	0.449114	4.55683e-06	0.00014804
ENSG00000106399.11	RPA3	replication protein A3 [Source:HGNC Symbol;Acc:HGNC:10291]	897.797	-0.338162	4.6225e-06	0.00014986
ENSG00000129933.21	MAU2	MAU2 sister chromatid cohesion factor [Source:HGNC Symbol;Acc:HGNC:29140]	2059.4	0.289324	4.682e-06	0.000151473
ENSG00000178662.16	CSRNP3	cysteine and serine rich nuclear protein 3 [Source:HGNC Symbol;Acc:HGNC:30729]	145.37	-0.585968	4.73549e-06	0.000152885
ENSG00000175573.7	C11orf68	chromosome 11 open reading frame 68 [Source:HGNC Symbol;Acc:HGNC:28801]	372.59	0.397871	4.76477e-06	0.000153193
ENSG00000171517.6	LPAR3	lysophosphatidic acid receptor 3 [Source:HGNC Symbol;Acc:HGNC:14298]	520.211	-0.730715	4.82095e-06	0.000154679
ENSG00000215612.8	HMX1	H6 family homeobox 1 [Source:HGNC Symbol;Acc:HGNC:5017]	56.4733	0.815682	4.88675e-06	0.000156467
ENSG00000090565.17	RAB11FIP3	RAB11 family interacting protein 3 [Source:HGNC Symbol;Acc:HGNC:17224]	820.572	0.537696	4.9181e-06	0.000157147
ENSG00000175745.15	NR2F1	nuclear receptor subfamily 2 group F member 1 [Source:HGNC Symbol;Acc:HGNC:7975]	1150.43	-0.448012	4.97589e-06	0.000158666
ENSG00000143947.15	RPS27A	ribosomal protein S27a [Source:HGNC Symbol;Acc:HGNC:10417]	16577.7	-0.325814	5.0365e-06	0.000159616
ENSG00000147394.20	ZNF185	zinc finger protein 185 with LIM domain [Source:HGNC Symbol;Acc:HGNC:12976]	197.008	-0.671404	5.02363e-06	0.000159616
ENSG00000149743.14	TRPT1	tRNA phosphotransferase 1 [Source:HGNC Symbol;Acc:HGNC:20316]	268.136	0.437415	5.02684e-06	0.000159616
ENSG00000173039.20	RELA	RELA proto-oncogene, NF-kB subunit [Source:HGNC Symbol;Acc:HGNC:9955]	1925.58	0.231791	5.26181e-06	0.000166078
ENSG00000100266.19	PACSIN2	protein kinase C and casein kinase substrate in neurons 2 [Source:HGNC Symbol;Acc:HGNC:8571]	2209.42	0.200005	5.33669e-06	0.00016776
ENSG00000112984.12	KIF20A	kinesin family member 20A [Source:HGNC Symbol;Acc:HGNC:9787]	3028.2	-0.332591	5.33567e-06	0.00016776
ENSG00000074211.14	PPP2R2C	protein phosphatase 2 regulatory subunit Bgamma [Source:HGNC Symbol;Acc:HGNC:9306]	173.715	1.86242	5.36073e-06	0.000168175
ENSG00000138078.16	PREPL	prolyl endopeptidase like [Source:HGNC Symbol;Acc:HGNC:30228]	3976.46	-0.355409	5.38952e-06	0.000168738
ENSG00000127554.13	GFER	growth factor, augmenter of liver regeneration [Source:HGNC Symbol;Acc:HGNC:4236]	701.666	0.459406	5.40971e-06	0.000169029
ENSG00000007314.12	SCN4A	sodium voltage-gated channel alpha subunit 4 [Source:HGNC Symbol;Acc:HGNC:10591]	74.9188	-0.887103	5.46149e-06	0.000169623
ENSG00000081026.19	MAGI3	membrane associated guanylate kinase, WW and PDZ domain containing 3 [Source:HGNC Symbol;Acc:HGNC:29647]	1406.85	-0.424912	5.45902e-06	0.000169623
ENSG00000122390.19	NAA60	N-alpha-acetyltransferase 60, NatF catalytic subunit [Source:HGNC Symbol;Acc:HGNC:25875]	724.115	0.436423	5.44881e-06	0.000169623
ENSG00000101935.13	AMMECR1	AMMECR nuclear protein 1 [Source:HGNC Symbol;Acc:HGNC:467]	1801.34	-0.377217	5.5016e-06	0.000170528
ENSG00000129355.7	CDKN2D	cyclin dependent kinase inhibitor 2D [Source:HGNC Symbol;Acc:HGNC:1790]	78.6947	0.586768	5.59616e-06	0.000173113
ENSG00000108262.16	GIT1	GIT ArfGAP 1 [Source:HGNC Symbol;Acc:HGNC:4272]	1461.05	0.463957	5.67539e-06	0.000175215
ENSG00000125835.20	SNRPB	small nuclear ribonucleoprotein polypeptides B and B1 [Source:HGNC Symbol;Acc:HGNC:11153]	6977.36	0.392114	5.70585e-06	0.000175806
ENSG00000115944.15	COX7A2L	cytochrome c oxidase subunit 7A2 like [Source:HGNC Symbol;Acc:HGNC:2289]	1873.89	-0.309261	5.77027e-06	0.000177439
ENSG00000162032.16	SPSB3	splA/ryanodine receptor domain and SOCS box containing 3 [Source:HGNC Symbol;Acc:HGNC:30629]	161.255	0.668984	5.8765e-06	0.000180155
ENSG00000197448.14	GSTK1	glutathione S-transferase kappa 1 [Source:HGNC Symbol;Acc:HGNC:16906]	1948.82	-0.380732	5.88179e-06	0.000180155
ENSG00000148411.8	NACC2	NACC family member 2 [Source:HGNC Symbol;Acc:HGNC:23846]	496.17	0.763705	5.91304e-06	0.000180755
ENSG00000174516.15	PELI3	pellino E3 ubiquitin protein ligase family member 3 [Source:HGNC Symbol;Acc:HGNC:30010]	220.367	0.600903	5.95605e-06	0.000181712
ENSG00000141959.17	PFKL	phosphofructokinase, liver type [Source:HGNC Symbol;Acc:HGNC:8876]	1561.31	0.591974	5.97724e-06	0.000182001
ENSG00000204438.11	GPANK1	G-patch domain and ankyrin repeats 1 [Source:HGNC Symbol;Acc:HGNC:13920]	429.548	0.319836	6.01056e-06	0.000182657
ENSG00000008710.20	PKD1	polycystin 1, transient receptor potential channel interacting [Source:HGNC Symbol;Acc:HGNC:9008]	615.209	0.761299	6.02639e-06	0.000182781
ENSG00000117410.14	ATP6V0B	ATPase H+ transporting V0 subunit b [Source:HGNC Symbol;Acc:HGNC:861]	2740.73	0.239507	6.06229e-06	0.000183511
ENSG00000185386.15	MAPK11	mitogen-activated protein kinase 11 [Source:HGNC Symbol;Acc:HGNC:6873]	82.546	0.689466	6.08291e-06	0.000183777
ENSG00000145349.20	CAMK2D	calcium/calmodulin dependent protein kinase II delta [Source:HGNC Symbol;Acc:HGNC:1462]	1189.35	-0.282472	6.11738e-06	0.00018446
ENSG00000076555.16	ACACB	acetyl-CoA carboxylase beta [Source:HGNC Symbol;Acc:HGNC:85]	479.081	-0.494836	6.43397e-06	0.00019363
ENSG00000101412.13	E2F1	E2F transcription factor 1 [Source:HGNC Symbol;Acc:HGNC:3113]	1501.2	0.458361	6.53675e-06	0.000195964
ENSG00000119041.11	GTF3C3	general transcription factor IIIC subunit 3 [Source:HGNC Symbol;Acc:HGNC:4666]	2725.34	-0.329121	6.53674e-06	0.000195964
ENSG00000198589.15	LRBA	LPS responsive beige-like anchor protein [Source:HGNC Symbol;Acc:HGNC:1742]	3634.25	-0.413135	6.55577e-06	0.000196155
ENSG00000110675.13	ELMOD1	ELMO domain containing 1 [Source:HGNC Symbol;Acc:HGNC:25334]	187.845	-0.538611	6.60705e-06	0.000196931
ENSG00000143437.21	ARNT	aryl hydrocarbon receptor nuclear translocator [Source:HGNC Symbol;Acc:HGNC:700]	2166.9	-0.241637	6.60322e-06	0.000196931
ENSG00000262468.8	LINC01569	long intergenic non-protein coding RNA 1569 [Source:HGNC Symbol;Acc:HGNC:51380]	65.4224	0.746928	6.65357e-06	0.000197937
ENSG00000106144.20	CASP2	caspase 2 [Source:HGNC Symbol;Acc:HGNC:1503]	3577.61	-0.326296	6.69156e-06	0.000198308
ENSG00000136715.19	SAP130	Sin3A associated protein 130 [Source:HGNC Symbol;Acc:HGNC:29813]	2386.09	-0.319399	6.68679e-06	0.000198308
ENSG00000119559.17	C19orf25	chromosome 19 open reading frame 25 [Source:HGNC Symbol;Acc:HGNC:26711]	505.778	0.52752	6.77072e-06	0.000200271
ENSG00000106689.11	LHX2	LIM homeobox 2 [Source:HGNC Symbol;Acc:HGNC:6594]	47.6801	0.830195	6.79655e-06	0.000200653
ENSG00000124383.11	MPHOSPH10	M-phase phosphoprotein 10 [Source:HGNC Symbol;Acc:HGNC:7213]	2044.3	-0.322929	6.93163e-06	0.000203866
ENSG00000175467.15	SART1	spliceosome associated factor 1, recruiter of U4/U6.U5 tri-snRNP [Source:HGNC Symbol;Acc:HGNC:10538]	1710.65	0.353991	6.91886e-06	0.000203866
ENSG00000086544.4	ITPKC	inositol-trisphosphate 3-kinase C [Source:HGNC Symbol;Acc:HGNC:14897]	317.996	0.403819	6.9745e-06	0.000204739
ENSG00000150961.15	SEC24D	SEC24 homolog D, COPII coat complex component [Source:HGNC Symbol;Acc:HGNC:10706]	1023.79	-0.294445	6.99973e-06	0.000205092
ENSG00000100083.19	GGA1	golgi associated, gamma adaptin ear containing, ARF binding protein 1 [Source:HGNC Symbol;Acc:HGNC:17842]	1587.15	0.320492	7.03468e-06	0.000205728
ENSG00000105939.14	ZC3HAV1	zinc finger CCCH-type containing, antiviral 1 [Source:HGNC Symbol;Acc:HGNC:23721]	3273.71	-0.409378	7.15843e-06	0.000208953
ENSG00000138378.19	STAT4	signal transducer and activator of transcription 4 [Source:HGNC Symbol;Acc:HGNC:11365]	44.1806	-0.801317	7.2337e-06	0.000210754
ENSG00000173011.12	TADA2B	transcriptional adaptor 2B [Source:HGNC Symbol;Acc:HGNC:30781]	955.545	0.23883	7.27093e-06	0.000211443
ENSG00000099203.7	TMED1	transmembrane p24 trafficking protein 1 [Source:HGNC Symbol;Acc:HGNC:17291]	468.262	0.554467	7.31345e-06	0.000211633
ENSG00000115816.15	CEBPZ	CCAAT enhancer binding protein zeta [Source:HGNC Symbol;Acc:HGNC:24218]	4122.23	-0.323157	7.31836e-06	0.000211633
ENSG00000188215.10	DCUN1D3	defective in cullin neddylation 1 domain containing 3 [Source:HGNC Symbol;Acc:HGNC:28734]	216.257	0.327976	7.31766e-06	0.000211633
ENSG00000163798.14	SLC4A1AP	solute carrier family 4 member 1 adaptor protein [Source:HGNC Symbol;Acc:HGNC:13813]	1667.1	-0.251386	7.5267e-06	0.000217253
ENSG00000143494.16	VASH2	vasohibin 2 [Source:HGNC Symbol;Acc:HGNC:25723]	334.982	-0.510441	7.63753e-06	0.000219636
ENSG00000176101.12	SSNA1	SS nuclear autoantigen 1 [Source:HGNC Symbol;Acc:HGNC:11321]	828.907	0.444318	7.6317e-06	0.000219636
ENSG00000140612.14	SEC11A	SEC11 homolog A, signal peptidase complex subunit [Source:HGNC Symbol;Acc:HGNC:17718]	2564.31	-0.247223	7.65272e-06	0.000219665
ENSG00000103657.14	HERC1	HECT and RLD domain containing E3 ubiquitin protein ligase family member 1 [Source:HGNC Symbol;Acc:HGNC:4867]	2414.09	-0.355814	7.68936e-06	0.000220078
ENSG00000203685.11	STUM	stum, mechanosensory transduction mediator homolog [Source:HGNC Symbol;Acc:HGNC:30491]	102.737	-1.22651	7.69542e-06	0.000220078
ENSG00000144445.17	KANSL1L	KAT8 regulatory NSL complex subunit 1 like [Source:HGNC Symbol;Acc:HGNC:26310]	250.788	-0.566373	7.72048e-06	0.000220388
ENSG00000169902.15	TPST1	tyrosylprotein sulfotransferase 1 [Source:HGNC Symbol;Acc:HGNC:12020]	327.408	-0.414921	7.76938e-06	0.000220999
ENSG00000183638.6	RP1L1	RP1 like 1 [Source:HGNC Symbol;Acc:HGNC:15946]	23.0619	1.18302	7.77033e-06	0.000220999
ENSG00000004866.22	ST7	suppression of tumorigenicity 7 [Source:HGNC Symbol;Acc:HGNC:11351]	717.458	-0.403379	7.93484e-06	0.000223225
ENSG00000099968.18	BCL2L13	BCL2 like 13 [Source:HGNC Symbol;Acc:HGNC:17164]	2363.28	0.332802	7.9254e-06	0.000223225
ENSG00000111144.10	LTA4H	leukotriene A4 hydrolase [Source:HGNC Symbol;Acc:HGNC:6710]	4433.1	-0.276994	7.90791e-06	0.000223225
ENSG00000117600.14	PLPPR4	phospholipid phosphatase related 4 [Source:HGNC Symbol;Acc:HGNC:23496]	34.5971	-1.38646	7.90125e-06	0.000223225
ENSG00000143315.8	PIGM	phosphatidylinositol glycan anchor biosynthesis class M [Source:HGNC Symbol;Acc:HGNC:18858]	1409.35	-0.239363	7.92903e-06	0.000223225
ENSG00000167930.17	FAM234A	family with sequence similarity 234 member A [Source:HGNC Symbol;Acc:HGNC:14163]	1030.01	0.750063	7.92924e-06	0.000223225
ENSG00000212232.1	SNORD17	small nucleolar RNA, C/D box 17 [Source:HGNC Symbol;Acc:HGNC:32713]	101.122	0.594135	7.9982e-06	0.000224601
ENSG00000167543.16	TP53I13	tumor protein p53 inducible protein 13 [Source:HGNC Symbol;Acc:HGNC:25102]	202.649	0.508956	8.14657e-06	0.000228354
ENSG00000082482.14	KCNK2	potassium two pore domain channel subfamily K member 2 [Source:HGNC Symbol;Acc:HGNC:6277]	33.0882	-2.09013	8.20085e-06	0.000229461
ENSG00000172270.22	BSG	basigin (Ok blood group) [Source:HGNC Symbol;Acc:HGNC:1116]	7785.01	0.463585	8.22124e-06	0.000229618
ENSG00000116254.18	CHD5	chromodomain helicase DNA binding protein 5 [Source:HGNC Symbol;Acc:HGNC:16816]	41.0535	1.14624	8.37089e-06	0.000233378
ENSG00000166831.9	RBPMS2	RNA binding protein, mRNA processing factor 2 [Source:HGNC Symbol;Acc:HGNC:19098]	275.37	0.578781	8.40825e-06	0.000234
ENSG00000092068.21	SLC7A8	solute carrier family 7 member 8 [Source:HGNC Symbol;Acc:HGNC:11066]	583.552	0.721486	8.53726e-06	0.000237165
ENSG00000174227.16	PIGG	phosphatidylinositol glycan anchor biosynthesis class G [Source:HGNC Symbol;Acc:HGNC:25985]	1529.83	0.173724	8.68607e-06	0.000240439
ENSG00000136826.15	KLF4	KLF transcription factor 4 [Source:HGNC Symbol;Acc:HGNC:6348]	150.359	0.660521	8.72099e-06	0.000240547
ENSG00000226383.7	LINC01876	long intergenic non-protein coding RNA 1876 [Source:HGNC Symbol;Acc:HGNC:52695]	63.6501	-0.776221	8.71563e-06	0.000240547
ENSG00000018510.18	AGPS	alkylglycerone phosphate synthase [Source:HGNC Symbol;Acc:HGNC:327]	3865.75	-0.346407	8.83523e-06	0.000243267
ENSG00000169783.13	LINGO1	leucine rich repeat and Ig domain containing 1 [Source:HGNC Symbol;Acc:HGNC:21205]	335.151	0.776774	8.89358e-06	0.00024444
ENSG00000121068.14	TBX2	T-box transcription factor 2 [Source:HGNC Symbol;Acc:HGNC:11597]	354.032	0.550653	8.97389e-06	0.000246211
ENSG00000106086.20	PLEKHA8	pleckstrin homology domain containing A8 [Source:HGNC Symbol;Acc:HGNC:30037]	1555.86	-0.350946	9.10301e-06	0.000249313
ENSG00000102935.12	ZNF423	zinc finger protein 423 [Source:HGNC Symbol;Acc:HGNC:16762]	151.427	0.807896	9.22844e-06	0.000250978
ENSG00000203667.10	COX20	cytochrome c oxidase assembly factor COX20 [Source:HGNC Symbol;Acc:HGNC:26970]	692.169	-0.45618	9.22655e-06	0.000250978
ENSG00000249673.9	NOP14-AS1	NOP14 antisense RNA 1 [Source:HGNC Symbol;Acc:HGNC:20205]	320.063	0.355643	9.20118e-06	0.000250978
ENSG00000100968.14	NFATC4	nuclear factor of activated T cells 4 [Source:HGNC Symbol;Acc:HGNC:7778]	386.465	0.522207	9.26612e-06	0.000251123
ENSG00000114388.14	NPRL2	NPR2 like, GATOR1 complex subunit [Source:HGNC Symbol;Acc:HGNC:24969]	722.229	-0.284064	9.26186e-06	0.000251123
ENSG00000159164.10	SV2A	synaptic vesicle glycoprotein 2A [Source:HGNC Symbol;Acc:HGNC:20566]	1185.35	-0.488941	9.32545e-06	0.000252291
ENSG00000150627.16	WDR17	WD repeat domain 17 [Source:HGNC Symbol;Acc:HGNC:16661]	392.395	-0.468533	9.39076e-06	0.000253616
ENSG00000145996.11	CDKAL1	CDK5 regulatory subunit associated protein 1 like 1 [Source:HGNC Symbol;Acc:HGNC:21050]	742.103	-0.408776	9.90322e-06	0.000266529
ENSG00000204843.13	DCTN1	dynactin subunit 1 [Source:HGNC Symbol;Acc:HGNC:2711]	5992.91	-0.263982	1.0131e-05	0.000272187
ENSG00000170162.14	VGLL2	vestigial like family member 2 [Source:HGNC Symbol;Acc:HGNC:20232]	47.9535	-0.864894	1.0207e-05	0.000273755
ENSG00000127191.18	TRAF2	TNF receptor associated factor 2 [Source:HGNC Symbol;Acc:HGNC:12032]	566.615	0.41376	1.02309e-05	0.000273924
ENSG00000075213.11	SEMA3A	semaphorin 3A [Source:HGNC Symbol;Acc:HGNC:10723]	152.704	-0.77864	1.02685e-05	0.000274458
ENSG00000119866.22	BCL11A	BAF chromatin remodeling complex subunit BCL11A [Source:HGNC Symbol;Acc:HGNC:13221]	422.729	-0.385256	1.03591e-05	0.00027593
ENSG00000185049.16	NELFA	negative elongation factor complex member A [Source:HGNC Symbol;Acc:HGNC:12768]	680.242	0.434464	1.04356e-05	0.000277046
ENSG00000198792.13	TMEM184B	transmembrane protein 184B [Source:HGNC Symbol;Acc:HGNC:1310]	2038.85	0.323548	1.04367e-05	0.000277046
ENSG00000160712.13	IL6R	interleukin 6 receptor [Source:HGNC Symbol;Acc:HGNC:6019]	210.122	0.825093	1.06304e-05	0.000281706
ENSG00000227036.10	LINC00511	long intergenic non-protein coding RNA 511 [Source:HGNC Symbol;Acc:HGNC:43564]	38.3784	0.77115	1.06825e-05	0.000282605
ENSG00000172331.12	BPGM	bisphosphoglycerate mutase [Source:HGNC Symbol;Acc:HGNC:1093]	1095.68	-0.283111	1.07181e-05	0.000283063
ENSG00000050820.17	BCAR1	BCAR1 scaffold protein, Cas family member [Source:HGNC Symbol;Acc:HGNC:971]	498.932	0.643257	1.07403e-05	0.000283169
ENSG00000112851.16	ERBIN	erbb2 interacting protein [Source:HGNC Symbol;Acc:HGNC:15842]	2670.05	-0.329194	1.07778e-05	0.000283676
ENSG00000155760.3	FZD7	frizzled class receptor 7 [Source:HGNC Symbol;Acc:HGNC:4045]	679.452	0.447605	1.08683e-05	0.000285572
ENSG00000115282.21	TTC31	tetratricopeptide repeat domain 31 [Source:HGNC Symbol;Acc:HGNC:25759]	727.657	-0.261578	1.08918e-05	0.000285708
ENSG00000163539.18	CLASP2	cytoplasmic linker associated protein 2 [Source:HGNC Symbol;Acc:HGNC:17078]	2809.35	-0.38897	1.092e-05	0.000285963
ENSG00000065413.20	ANKRD44	ankyrin repeat domain 44 [Source:HGNC Symbol;Acc:HGNC:25259]	178.15	-0.47374	1.10673e-05	0.000288847
ENSG00000196092.14	PAX5	paired box 5 [Source:HGNC Symbol;Acc:HGNC:8619]	27.6929	1.15198	1.10608e-05	0.000288847
ENSG00000259495.3	ARNT2-DT	ARNT2 divergent transcript [Source:HGNC Symbol;Acc:HGNC:56077]	43.3868	1.03677	1.15781e-05	0.000301671
ENSG00000179104.9	TMTC2	transmembrane O-mannosyltransferase targeting cadherins 2 [Source:HGNC Symbol;Acc:HGNC:25440]	311.364	-0.532055	1.16131e-05	0.000302077
ENSG00000159263.16	SIM2	SIM bHLH transcription factor 2 [Source:HGNC Symbol;Acc:HGNC:10883]	393.992	0.512532	1.18477e-05	0.000306637
ENSG00000163171.8	CDC42EP3	CDC42 effector protein 3 [Source:HGNC Symbol;Acc:HGNC:16943]	432.106	-0.428804	1.18334e-05	0.000306637
ENSG00000243701.8	DUBR	DPPA2 upstream binding RNA [Source:HGNC Symbol;Acc:HGNC:48569]	270.581	-0.575502	1.18254e-05	0.000306637
ENSG00000102858.13	MGRN1	mahogunin ring finger 1 [Source:HGNC Symbol;Acc:HGNC:20254]	1121.16	0.46371	1.20417e-05	0.000310777
ENSG00000164253.14	WDR41	WD repeat domain 41 [Source:HGNC Symbol;Acc:HGNC:25601]	2041.67	-0.259733	1.20476e-05	0.000310777
ENSG00000089327.15	FXYD5	FXYD domain containing ion transport regulator 5 [Source:HGNC Symbol;Acc:HGNC:4029]	489.277	0.467227	1.20905e-05	0.000311367
ENSG00000103126.15	AXIN1	axin 1 [Source:HGNC Symbol;Acc:HGNC:903]	965.785	0.548851	1.22034e-05	0.000313754
ENSG00000180921.7	FAM83H	family with sequence similarity 83 member H [Source:HGNC Symbol;Acc:HGNC:24797]	236.497	0.64481	1.22695e-05	0.00031493
ENSG00000185745.10	IFIT1	interferon induced protein with tetratricopeptide repeats 1 [Source:HGNC Symbol;Acc:HGNC:5407]	109.133	-0.73512	1.23555e-05	0.000316614
ENSG00000138399.18	FASTKD1	FAST kinase domains 1 [Source:HGNC Symbol;Acc:HGNC:26150]	1450.14	-0.441543	1.2775e-05	0.000326825
ENSG00000066027.12	PPP2R5A	protein phosphatase 2 regulatory subunit B'alpha [Source:HGNC Symbol;Acc:HGNC:9309]	1294.05	-0.383935	1.29316e-05	0.000330289
ENSG00000178295.15	GEN1	GEN1 Holliday junction 5' flap endonuclease [Source:HGNC Symbol;Acc:HGNC:26881]	1556.54	-0.361343	1.30185e-05	0.000331961
ENSG00000213918.11	DNASE1	deoxyribonuclease 1 [Source:HGNC Symbol;Acc:HGNC:2956]	325.577	0.527899	1.31963e-05	0.000335944
ENSG00000164124.11	TMEM144	transmembrane protein 144 [Source:HGNC Symbol;Acc:HGNC:25633]	287.114	-0.47311	1.32181e-05	0.000335949
ENSG00000089486.17	CDIP1	cell death inducing p53 target 1 [Source:HGNC Symbol;Acc:HGNC:13234]	1229.19	0.377395	1.32688e-05	0.000336686
ENSG00000104880.19	ARHGEF18	Rho/Rac guanine nucleotide exchange factor 18 [Source:HGNC Symbol;Acc:HGNC:17090]	845.528	0.353734	1.33014e-05	0.000336961
ENSG00000197562.10	RAB40C	RAB40C, member RAS oncogene family [Source:HGNC Symbol;Acc:HGNC:18285]	234.823	0.663808	1.34172e-05	0.000339342
ENSG00000114942.14	EEF1B2	eukaryotic translation elongation factor 1 beta 2 [Source:HGNC Symbol;Acc:HGNC:3208]	10156.2	-0.350095	1.36636e-05	0.000344131
ENSG00000122778.10	KIAA1549	KIAA1549 [Source:HGNC Symbol;Acc:HGNC:22219]	1461.57	-0.231976	1.36649e-05	0.000344131
ENSG00000137338.6	PGBD1	piggyBac transposable element derived 1 [Source:HGNC Symbol;Acc:HGNC:19398]	476.262	-0.33927	1.37188e-05	0.000344131
ENSG00000138735.16	PDE5A	phosphodiesterase 5A [Source:HGNC Symbol;Acc:HGNC:8784]	231.093	-0.623832	1.37395e-05	0.000344131
ENSG00000182484.15	WASH6P	WASP family homolog 6, pseudogene [Source:HGNC Symbol;Acc:HGNC:31685]	90.7283	0.526388	1.37076e-05	0.000344131
ENSG00000187621.16	TCL6	T cell leukemia/lymphoma 6 [Source:HGNC Symbol;Acc:HGNC:13463]	4.91104	-3.39026	1.36768e-05	0.000344131
ENSG00000206562.12	METTL6	methyltransferase 6, methylcytidine [Source:HGNC Symbol;Acc:HGNC:28343]	949.155	-0.266842	1.3773e-05	0.000344413
ENSG00000277142.1	LINC00235	long intergenic non-protein coding RNA 235 [Source:HGNC Symbol;Acc:HGNC:14138]	67.5126	0.753157	1.3798e-05	0.000344483
ENSG00000143375.15	CGN	cingulin [Source:HGNC Symbol;Acc:HGNC:17429]	853.684	-0.325743	1.38683e-05	0.000345683
ENSG00000123407.4	HOXC12	homeobox C12 [Source:HGNC Symbol;Acc:HGNC:5124]	27.6103	1.91187	1.39432e-05	0.000346745
ENSG00000138834.15	MAPK8IP3	mitogen-activated protein kinase 8 interacting protein 3 [Source:HGNC Symbol;Acc:HGNC:6884]	749.736	0.492448	1.39555e-05	0.000346745
ENSG00000076003.5	MCM6	minichromosome maintenance complex component 6 [Source:HGNC Symbol;Acc:HGNC:6949]	7829.6	-0.322186	1.40756e-05	0.000348611
ENSG00000167962.15	ZNF598	zinc finger protein 598, E3 ubiquitin ligase [Source:HGNC Symbol;Acc:HGNC:28079]	1309.02	0.704639	1.40656e-05	0.000348611
ENSG00000124749.17	COL21A1	collagen type XXI alpha 1 chain [Source:HGNC Symbol;Acc:HGNC:17025]	21.0189	-1.38042	1.4168e-05	0.000350342
ENSG00000168036.18	CTNNB1	catenin beta 1 [Source:HGNC Symbol;Acc:HGNC:2514]	14161.1	-0.388423	1.42711e-05	0.000352083
ENSG00000172113.10	NME6	NME/NM23 nucleoside diphosphate kinase 6 [Source:HGNC Symbol;Acc:HGNC:20567]	1031.7	-0.36798	1.42838e-05	0.000352083
ENSG00000109944.11	JHY	junctional cadherin complex regulator [Source:HGNC Symbol;Acc:HGNC:26288]	174.228	0.414152	1.43146e-05	0.000352285
ENSG00000112685.14	EXOC2	exocyst complex component 2 [Source:HGNC Symbol;Acc:HGNC:24968]	1833.09	-0.261592	1.4478e-05	0.000355741
ENSG00000144524.18	COPS7B	COP9 signalosome subunit 7B [Source:HGNC Symbol;Acc:HGNC:16760]	1920.78	-0.273285	1.46461e-05	0.000359303
ENSG00000055609.21	KMT2C	lysine methyltransferase 2C [Source:HGNC Symbol;Acc:HGNC:13726]	5023.57	-0.38965	1.48102e-05	0.000362757
ENSG00000156140.10	ADAMTS3	ADAM metallopeptidase with thrombospondin type 1 motif 3 [Source:HGNC Symbol;Acc:HGNC:219]	477.076	-0.363266	1.487e-05	0.000363286
ENSG00000161714.12	PLCD3	phospholipase C delta 3 [Source:HGNC Symbol;Acc:HGNC:9061]	778.798	0.382109	1.4902e-05	0.000363286
ENSG00000169184.7	MN1	MN1 proto-oncogene, transcriptional regulator [Source:HGNC Symbol;Acc:HGNC:7180]	136.189	0.632092	1.48828e-05	0.000363286
ENSG00000048991.17	R3HDM1	R3H domain containing 1 [Source:HGNC Symbol;Acc:HGNC:9757]	2675.21	-0.327184	1.5384e-05	0.000374449
ENSG00000150625.17	GPM6A	glycoprotein M6A [Source:HGNC Symbol;Acc:HGNC:4460]	128.245	-0.856749	1.54981e-05	0.000376635
ENSG00000134917.10	ADAMTS8	ADAM metallopeptidase with thrombospondin type 1 motif 8 [Source:HGNC Symbol;Acc:HGNC:224]	14.3435	1.36426	1.57213e-05	0.000381463
ENSG00000100258.18	LMF2	lipase maturation factor 2 [Source:HGNC Symbol;Acc:HGNC:25096]	790.266	0.619775	1.6055e-05	0.000388953
ENSG00000197467.17	COL13A1	collagen type XIII alpha 1 chain [Source:HGNC Symbol;Acc:HGNC:2190]	126.073	0.612003	1.61946e-05	0.000391723
ENSG00000073150.14	PANX2	pannexin 2 [Source:HGNC Symbol;Acc:HGNC:8600]	71.3	0.770438	1.62701e-05	0.000392327
ENSG00000125630.16	POLR1B	RNA polymerase I subunit B [Source:HGNC Symbol;Acc:HGNC:20454]	4257.58	-0.375557	1.62552e-05	0.000392327
ENSG00000047849.22	MAP4	microtubule associated protein 4 [Source:HGNC Symbol;Acc:HGNC:6862]	7143.51	-0.353573	1.64026e-05	0.000394909
ENSG00000146555.20	SDK1	sidekick cell adhesion molecule 1 [Source:HGNC Symbol;Acc:HGNC:19307]	348.198	-0.655287	1.64548e-05	0.000395552
ENSG00000186205.14	MTARC1	mitochondrial amidoxime reducing component 1 [Source:HGNC Symbol;Acc:HGNC:26189]	1986.65	-0.458132	1.65713e-05	0.000397737
ENSG00000077157.23	PPP1R12B	protein phosphatase 1 regulatory subunit 12B [Source:HGNC Symbol;Acc:HGNC:7619]	812.944	-0.393618	1.67344e-05	0.0003981
ENSG00000115839.19	RAB3GAP1	RAB3 GTPase activating protein catalytic subunit 1 [Source:HGNC Symbol;Acc:HGNC:17063]	3194.17	-0.301045	1.67203e-05	0.0003981
ENSG00000125122.18	FBXL9P	F-box and leucine rich repeat protein, pseudogene [Source:HGNC Symbol;Acc:HGNC:13605]	24.3744	0.98805	1.67402e-05	0.0003981
ENSG00000187678.10	SPRY4	sprouty RTK signaling antagonist 4 [Source:HGNC Symbol;Acc:HGNC:15533]	19.7651	2.5221	1.67394e-05	0.0003981
ENSG00000198576.4	ARC	activity regulated cytoskeleton associated protein [Source:HGNC Symbol;Acc:HGNC:648]	55.8087	1.26821	1.66446e-05	0.0003981
ENSG00000242082.2	SLC5A4-AS1	SLC5A4 antisense RNA 1 [Source:HGNC Symbol;Acc:HGNC:53163]	77.5163	-0.642502	1.67012e-05	0.0003981
ENSG00000232098.3	ZNF584-DT	ZNF584 divergent transcript [Source:HGNC Symbol;Acc:HGNC:56027]	298.751	0.296949	1.67771e-05	0.000398367
ENSG00000225663.8	MCRIP1	MAPK regulated corepressor interacting protein 1 [Source:HGNC Symbol;Acc:HGNC:28007]	686.729	0.70829	1.68409e-05	0.00039927
ENSG00000197766.9	CFD	complement factor D [Source:HGNC Symbol;Acc:HGNC:2771]	50.4973	-0.680384	1.71052e-05	0.000404301
ENSG00000224965.1	KCNC4-DT	KCNC4 divergent transcript [Source:HGNC Symbol;Acc:HGNC:39958]	21.5201	1.41832	1.72693e-05	0.000407561
ENSG00000099910.17	KLHL22	kelch like family member 22 [Source:HGNC Symbol;Acc:HGNC:25888]	460.394	0.446805	1.7319e-05	0.000408112
ENSG00000114054.14	PCCB	propionyl-CoA carboxylase subunit beta [Source:HGNC Symbol;Acc:HGNC:8654]	1716.26	-0.347212	1.74346e-05	0.000409213
ENSG00000122545.22	SEPTIN7	septin 7 [Source:HGNC Symbol;Acc:HGNC:1717]	4077.24	-0.283271	1.74197e-05	0.000409213
ENSG00000152348.16	ATG10	autophagy related 10 [Source:HGNC Symbol;Acc:HGNC:20315]	181.043	-0.342613	1.74447e-05	0.000409213
ENSG00000121210.16	TMEM131L	transmembrane 131 like [Source:HGNC Symbol;Acc:HGNC:29146]	1016.64	-0.336214	1.7757e-05	0.000415283
ENSG00000176994.11	SMCR8	SMCR8-C9orf72 complex subunit [Source:HGNC Symbol;Acc:HGNC:17921]	2533.65	0.20657	1.77506e-05	0.000415283
ENSG00000104142.11	VPS18	VPS18 core subunit of CORVET and HOPS complexes [Source:HGNC Symbol;Acc:HGNC:15972]	1056.65	0.393559	1.79206e-05	0.000418479
ENSG00000076924.12	XAB2	XPA binding protein 2 [Source:HGNC Symbol;Acc:HGNC:14089]	932.617	0.506439	1.8577e-05	0.000432507
ENSG00000182326.17	C1S	complement C1s [Source:HGNC Symbol;Acc:HGNC:1247]	42.581	0.649232	1.86589e-05	0.000433764
ENSG00000183186.8	C2CD4C	C2 calcium dependent domain containing 4C [Source:HGNC Symbol;Acc:HGNC:29417]	17.5587	1.19568	1.89915e-05	0.000440177
ENSG00000213465.8	ARL2	ADP ribosylation factor like GTPase 2 [Source:HGNC Symbol;Acc:HGNC:693]	741.582	0.580921	1.89855e-05	0.000440177
ENSG00000077097.17	TOP2B	DNA topoisomerase II beta [Source:HGNC Symbol;Acc:HGNC:11990]	7975.86	-0.437848	1.90906e-05	0.000441815
ENSG00000052850.8	ALX4	ALX homeobox 4 [Source:HGNC Symbol;Acc:HGNC:450]	581.449	0.532955	1.93703e-05	0.000447621
ENSG00000163002.13	NUP35	nucleoporin 35 [Source:HGNC Symbol;Acc:HGNC:29797]	725.471	-0.317819	1.95303e-05	0.000450648
ENSG00000134470.21	IL15RA	interleukin 15 receptor subunit alpha [Source:HGNC Symbol;Acc:HGNC:5978]	43.8399	0.911502	1.96123e-05	0.000451199
ENSG00000103507.14	BCKDK	branched chain keto acid dehydrogenase kinase [Source:HGNC Symbol;Acc:HGNC:16902]	1427.69	0.425098	1.96434e-05	0.000451245
ENSG00000168528.12	SERINC2	serine incorporator 2 [Source:HGNC Symbol;Acc:HGNC:23231]	211.065	0.476303	1.97376e-05	0.000452741
ENSG00000055917.17	PUM2	pumilio RNA binding family member 2 [Source:HGNC Symbol;Acc:HGNC:14958]	3724.32	-0.332586	1.97743e-05	0.000452912
ENSG00000090266.13	NDUFB2	NADH:ubiquinone oxidoreductase subunit B2 [Source:HGNC Symbol;Acc:HGNC:7697]	1167.28	-0.304614	2.01709e-05	0.000460638
ENSG00000149761.9	NUDT22	nudix hydrolase 22 [Source:HGNC Symbol;Acc:HGNC:28189]	213.63	0.482889	2.01442e-05	0.000460638
ENSG00000167468.19	GPX4	glutathione peroxidase 4 [Source:HGNC Symbol;Acc:HGNC:4556]	3251.58	0.423309	2.04117e-05	0.000465452
ENSG00000075275.18	CELSR1	cadherin EGF LAG seven-pass G-type receptor 1 [Source:HGNC Symbol;Acc:HGNC:1850]	1081.47	0.418799	2.08883e-05	0.000474231
ENSG00000213398.8	LCAT	lecithin-cholesterol acyltransferase [Source:HGNC Symbol;Acc:HGNC:6522]	32.2645	0.968306	2.08613e-05	0.000474231
ENSG00000205937.12	RNPS1	RNA binding protein with serine rich domain 1 [Source:HGNC Symbol;Acc:HGNC:10080]	6460.76	0.395411	2.09391e-05	0.000474691
ENSG00000100241.22	SBF1	SET binding factor 1 [Source:HGNC Symbol;Acc:HGNC:10542]	4094.23	0.425159	2.10092e-05	0.000475585
ENSG00000187699.10	C2orf88	chromosome 2 open reading frame 88 [Source:HGNC Symbol;Acc:HGNC:28191]	51.2288	-0.986755	2.11809e-05	0.000478775
ENSG00000092853.14	CLSPN	claspin [Source:HGNC Symbol;Acc:HGNC:19715]	4008.43	-0.292461	2.13506e-05	0.000480511
ENSG00000150938.10	CRIM1	cysteine rich transmembrane BMP regulator 1 [Source:HGNC Symbol;Acc:HGNC:2359]	1147.81	-0.37772	2.1294e-05	0.000480511
ENSG00000151693.11	ASAP2	ArfGAP with SH3 domain, ankyrin repeat and PH domain 2 [Source:HGNC Symbol;Acc:HGNC:2721]	517.042	-0.47714	2.13436e-05	0.000480511
ENSG00000122779.18	TRIM24	tripartite motif containing 24 [Source:HGNC Symbol;Acc:HGNC:11812]	3217.07	-0.341527	2.16933e-05	0.000486817
ENSG00000151929.10	BAG3	BAG cochaperone 3 [Source:HGNC Symbol;Acc:HGNC:939]	1216.95	0.34805	2.17248e-05	0.000486817
ENSG00000241127.8	YAE1	YAE1 maturation factor of ABCE1 [Source:HGNC Symbol;Acc:HGNC:24857]	414.143	-0.342084	2.17148e-05	0.000486817
ENSG00000186448.15	ZNF197	zinc finger protein 197 [Source:HGNC Symbol;Acc:HGNC:12988]	649.67	-0.61682	2.18217e-05	0.000488285
ENSG00000099804.9	CDC34	cell division cycle 34, ubiqiutin conjugating enzyme [Source:HGNC Symbol;Acc:HGNC:1734]	1165.93	0.403036	2.19093e-05	0.000488835
ENSG00000132004.13	FBXW9	F-box and WD repeat domain containing 9 [Source:HGNC Symbol;Acc:HGNC:28136]	264.92	0.522741	2.18836e-05	0.000488835
ENSG00000185340.16	GAS2L1	growth arrest specific 2 like 1 [Source:HGNC Symbol;Acc:HGNC:16955]	93.6815	0.918902	2.19483e-05	0.000489002
ENSG00000247735.2	KCTD13-DT	KCTD13 divergent transcript [Source:HGNC Symbol;Acc:HGNC:55585]	90.0528	0.652414	2.2048e-05	0.00049052
ENSG00000099999.15	RNF215	ring finger protein 215 [Source:HGNC Symbol;Acc:HGNC:33434]	412.631	0.4162	2.20807e-05	0.000490546
ENSG00000101639.19	CEP192	centrosomal protein 192 [Source:HGNC Symbol;Acc:HGNC:25515]	1440.42	-0.214922	2.22425e-05	0.000493165
ENSG00000142089.17	IFITM3	interferon induced transmembrane protein 3 [Source:HGNC Symbol;Acc:HGNC:5414]	83.3744	1.26557	2.22621e-05	0.000493165
ENSG00000161011.20	SQSTM1	sequestosome 1 [Source:HGNC Symbol;Acc:HGNC:11280]	3871.14	0.444441	2.23205e-05	0.000493754
ENSG00000226328.8	NUP50-DT	NUP50 divergent transcript [Source:HGNC Symbol;Acc:HGNC:50502]	99.2539	0.697777	2.25201e-05	0.000497459
ENSG00000187210.14	GCNT1	glucosaminyl (N-acetyl) transferase 1 [Source:HGNC Symbol;Acc:HGNC:4203]	300.752	-0.534367	2.27388e-05	0.000501577
ENSG00000108375.13	RNF43	ring finger protein 43 [Source:HGNC Symbol;Acc:HGNC:18505]	106.884	-0.910828	2.27878e-05	0.000501898
ENSG00000162458.13	FBLIM1	filamin binding LIM protein 1 [Source:HGNC Symbol;Acc:HGNC:24686]	312.686	0.602831	2.28179e-05	0.000501898
ENSG00000109911.19	ELP4	elongator acetyltransferase complex subunit 4 [Source:HGNC Symbol;Acc:HGNC:1171]	688.207	-0.272465	2.28827e-05	0.00050261
ENSG00000151092.18	NGLY1	N-glycanase 1 [Source:HGNC Symbol;Acc:HGNC:17646]	1245.47	-0.260794	2.30369e-05	0.000504863
ENSG00000164651.18	SP8	Sp8 transcription factor [Source:HGNC Symbol;Acc:HGNC:19196]	76.2025	-0.562065	2.30503e-05	0.000504863
ENSG00000214212.9	C19orf38	chromosome 19 open reading frame 38 [Source:HGNC Symbol;Acc:HGNC:34073]	12.6654	1.38334	2.31352e-05	0.00050601
ENSG00000070214.17	SLC44A1	solute carrier family 44 member 1 [Source:HGNC Symbol;Acc:HGNC:18798]	1655.35	-0.304129	2.35219e-05	0.000513744
ENSG00000112511.18	PHF1	PHD finger protein 1 [Source:HGNC Symbol;Acc:HGNC:8919]	380.929	0.235105	2.3859e-05	0.000519296
ENSG00000132334.17	PTPRE	protein tyrosine phosphatase receptor type E [Source:HGNC Symbol;Acc:HGNC:9669]	25.9104	1.80137	2.38684e-05	0.000519296
ENSG00000169760.18	NLGN1	neuroligin 1 [Source:HGNC Symbol;Acc:HGNC:14291]	322.164	-0.6489	2.38764e-05	0.000519296
ENSG00000120333.4	MRPS14	mitochondrial ribosomal protein S14 [Source:HGNC Symbol;Acc:HGNC:14049]	1257.78	-0.252346	2.41047e-05	0.000523526
ENSG00000129245.13	FXR2	FMR1 autosomal homolog 2 [Source:HGNC Symbol;Acc:HGNC:4024]	2482.86	0.198736	2.42198e-05	0.000525292
ENSG00000087510.7	TFAP2C	transcription factor AP-2 gamma [Source:HGNC Symbol;Acc:HGNC:11744]	190.237	0.64506	2.42586e-05	0.000525399
ENSG00000198816.7	ZNF358	zinc finger protein 358 [Source:HGNC Symbol;Acc:HGNC:16838]	250.157	0.671942	2.44661e-05	0.000529156
ENSG00000157800.18	SLC37A3	solute carrier family 37 member 3 [Source:HGNC Symbol;Acc:HGNC:20651]	1990.17	-0.315008	2.45568e-05	0.000530378
ENSG00000075891.23	PAX2	paired box 2 [Source:HGNC Symbol;Acc:HGNC:8616]	37.6506	1.05412	2.47419e-05	0.000533635
ENSG00000129932.10	DOHH	deoxyhypusine hydroxylase [Source:HGNC Symbol;Acc:HGNC:28662]	151.083	0.796868	2.47924e-05	0.000533981
ENSG00000203727.4	SAMD5	sterile alpha motif domain containing 5 [Source:HGNC Symbol;Acc:HGNC:21180]	321.215	-0.409782	2.49932e-05	0.000537561
ENSG00000116396.15	KCNC4	potassium voltage-gated channel subfamily C member 4 [Source:HGNC Symbol;Acc:HGNC:6236]	1240.36	0.515722	2.52636e-05	0.000541974
ENSG00000119630.14	PGF	placental growth factor [Source:HGNC Symbol;Acc:HGNC:8893]	161.873	0.97927	2.52682e-05	0.000541974
ENSG00000131748.16	STARD3	StAR related lipid transfer domain containing 3 [Source:HGNC Symbol;Acc:HGNC:17579]	796.489	0.31284	2.53617e-05	0.00054323
ENSG00000100403.12	ZC3H7B	zinc finger CCCH-type containing 7B [Source:HGNC Symbol;Acc:HGNC:30869]	4555.55	0.276573	2.53969e-05	0.000543234
ENSG00000185414.20	MRPL30	mitochondrial ribosomal protein L30 [Source:HGNC Symbol;Acc:HGNC:14036]	1879.34	-0.330783	2.55556e-05	0.000545877
ENSG00000048540.16	LMO3	LIM domain only 3 [Source:HGNC Symbol;Acc:HGNC:6643]	17.6202	-1.67297	2.56399e-05	0.000546926
ENSG00000173068.19	BNC2	basonuclin 2 [Source:HGNC Symbol;Acc:HGNC:30988]	263.437	-0.503318	2.58255e-05	0.00055013
ENSG00000163812.16	ZDHHC3	zinc finger DHHC-type palmitoyltransferase 3 [Source:HGNC Symbol;Acc:HGNC:18470]	2768.68	-0.295716	2.60294e-05	0.000553714
ENSG00000172932.16	ANKRD13D	ankyrin repeat domain 13D [Source:HGNC Symbol;Acc:HGNC:27880]	361.241	0.492607	2.65016e-05	0.000562987
ENSG00000172292.15	CERS6	ceramide synthase 6 [Source:HGNC Symbol;Acc:HGNC:23826]	2700.27	-0.312693	2.69742e-05	0.000572243
ENSG00000205363.7	INSYN1	inhibitory synaptic factor 1 [Source:HGNC Symbol;Acc:HGNC:33753]	174.429	0.76937	2.71923e-05	0.000576084
ENSG00000196683.12	TOMM7	translocase of outer mitochondrial membrane 7 [Source:HGNC Symbol;Acc:HGNC:21648]	1471.02	-0.310151	2.78694e-05	0.00058901
ENSG00000241399.7	CD302	CD302 molecule [Source:HGNC Symbol;Acc:HGNC:30843]	526.666	-0.44159	2.78783e-05	0.00058901
ENSG00000102572.15	STK24	serine/threonine kinase 24 [Source:HGNC Symbol;Acc:HGNC:11403]	2518.34	0.286032	2.81991e-05	0.000593601
ENSG00000171813.14	PWWP2B	PWWP domain containing 2B [Source:HGNC Symbol;Acc:HGNC:25150]	53.9668	0.75021	2.82103e-05	0.000593601
ENSG00000206560.12	ANKRD28	ankyrin repeat domain 28 [Source:HGNC Symbol;Acc:HGNC:29024]	1985.45	-0.391503	2.8197e-05	0.000593601
ENSG00000108557.20	RAI1	retinoic acid induced 1 [Source:HGNC Symbol;Acc:HGNC:9834]	770.309	0.509511	2.83731e-05	0.000595913
ENSG00000171206.15	TRIM8	tripartite motif containing 8 [Source:HGNC Symbol;Acc:HGNC:15579]	585.481	0.426289	2.83969e-05	0.000595913
ENSG00000131459.13	GFPT2	glutamine-fructose-6-phosphate transaminase 2 [Source:HGNC Symbol;Acc:HGNC:4242]	491.218	0.391415	2.85573e-05	0.00059847
ENSG00000125995.16	ROMO1	reactive oxygen species modulator 1 [Source:HGNC Symbol;Acc:HGNC:16185]	352.094	0.520145	2.86377e-05	0.000599346
ENSG00000111266.9	DUSP16	dual specificity phosphatase 16 [Source:HGNC Symbol;Acc:HGNC:17909]	1155.5	-0.381366	2.8759e-05	0.000601075
ENSG00000160190.14	SLC37A1	solute carrier family 37 member 1 [Source:HGNC Symbol;Acc:HGNC:11024]	149.344	0.687455	2.95484e-05	0.000616742
ENSG00000168028.15	RPSA	ribosomal protein SA [Source:HGNC Symbol;Acc:HGNC:6502]	20099.5	-0.363533	2.96193e-05	0.000617393
ENSG00000121680.16	PEX16	peroxisomal biogenesis factor 16 [Source:HGNC Symbol;Acc:HGNC:8857]	298.025	0.42846	3.01233e-05	0.000627058
ENSG00000100304.13	TTLL12	tubulin tyrosine ligase like 12 [Source:HGNC Symbol;Acc:HGNC:28974]	4985.42	0.45399	3.01904e-05	0.000627612
ENSG00000254999.4	BRK1	BRICK1 subunit of SCAR/WAVE actin nucleating complex [Source:HGNC Symbol;Acc:HGNC:23057]	2284.85	-0.304944	3.03295e-05	0.000629662
ENSG00000009694.14	TENM1	teneurin transmembrane protein 1 [Source:HGNC Symbol;Acc:HGNC:8117]	1237.53	-2.16868	3.08622e-05	0.000639866
ENSG00000174744.14	BRMS1	BRMS1 transcriptional repressor and anoikis regulator [Source:HGNC Symbol;Acc:HGNC:17262]	1419.33	0.379042	3.09064e-05	0.000639927
ENSG00000196290.17	NIF3L1	NGG1 interacting factor 3 like 1 [Source:HGNC Symbol;Acc:HGNC:13390]	1302.61	-0.347872	3.10072e-05	0.000641159
ENSG00000005007.14	UPF1	UPF1 RNA helicase and ATPase [Source:HGNC Symbol;Acc:HGNC:9962]	3874.41	0.323835	3.10634e-05	0.000641466
ENSG00000101670.12	LIPG	lipase G, endothelial type [Source:HGNC Symbol;Acc:HGNC:6623]	24.827	1.38842	3.14605e-05	0.000648805
ENSG00000113448.20	PDE4D	phosphodiesterase 4D [Source:HGNC Symbol;Acc:HGNC:8783]	248.073	-0.508911	3.17245e-05	0.000652516
ENSG00000134874.18	DZIP1	DAZ interacting zinc finger protein 1 [Source:HGNC Symbol;Acc:HGNC:20908]	2293.97	0.328981	3.17667e-05	0.00065252
ENSG00000159363.19	ATP13A2	ATPase cation transporting 13A2 [Source:HGNC Symbol;Acc:HGNC:30213]	840.507	0.484798	3.19423e-05	0.00065485
ENSG00000231389.8	HLA-DPA1	major histocompatibility complex, class II, DP alpha 1 [Source:HGNC Symbol;Acc:HGNC:4938]	220.353	-0.67423	3.19645e-05	0.00065485
ENSG00000100099.22	HPS4	HPS4 biogenesis of lysosomal organelles complex 3 subunit 2 [Source:HGNC Symbol;Acc:HGNC:15844]	2328.64	0.183783	3.20571e-05	0.000655684
ENSG00000185838.14	GNB1L	G protein subunit beta 1 like [Source:HGNC Symbol;Acc:HGNC:4397]	124.992	0.774413	3.20896e-05	0.000655684
ENSG00000105976.16	MET	MET proto-oncogene, receptor tyrosine kinase [Source:HGNC Symbol;Acc:HGNC:7029]	1703.33	-0.450409	3.23079e-05	0.000656893
ENSG00000153048.11	CARHSP1	calcium regulated heat stable protein 1 [Source:HGNC Symbol;Acc:HGNC:17150]	1228.84	0.372438	3.2318e-05	0.000656893
ENSG00000166347.19	CYB5A	cytochrome b5 type A [Source:HGNC Symbol;Acc:HGNC:2570]	734.758	-0.193471	3.22295e-05	0.000656893
ENSG00000169592.15	INO80E	INO80 complex subunit E [Source:HGNC Symbol;Acc:HGNC:26905]	1690.67	0.391464	3.22406e-05	0.000656893
ENSG00000174165.8	ZDHHC24	zinc finger DHHC-type containing 24 [Source:HGNC Symbol;Acc:HGNC:27387]	299.163	0.364992	3.25678e-05	0.000661105
ENSG00000105784.16	RUNDC3B	RUN domain containing 3B [Source:HGNC Symbol;Acc:HGNC:30286]	198.419	-0.492299	3.28137e-05	0.000665228
ENSG00000076356.7	PLXNA2	plexin A2 [Source:HGNC Symbol;Acc:HGNC:9100]	291.018	1.14909	3.28879e-05	0.000665863
ENSG00000274180.1	NATD1	N-acetyltransferase domain containing 1 [Source:HGNC Symbol;Acc:HGNC:30770]	426.39	0.405882	3.30946e-05	0.000669174
ENSG00000183386.10	FHL3	four and a half LIM domains 3 [Source:HGNC Symbol;Acc:HGNC:3704]	338.323	0.418241	3.31485e-05	0.000669393
ENSG00000136643.12	RPS6KC1	ribosomal protein S6 kinase C1 [Source:HGNC Symbol;Acc:HGNC:10439]	882.645	-0.368096	3.32804e-05	0.000671185
ENSG00000131149.19	GSE1	Gse1 coiled-coil protein [Source:HGNC Symbol;Acc:HGNC:28979]	2278.6	0.470669	3.382e-05	0.000681182
ENSG00000127564.17	PKMYT1	protein kinase, membrane associated tyrosine/threonine 1 [Source:HGNC Symbol;Acc:HGNC:29650]	803.122	0.496746	3.38707e-05	0.000681319
ENSG00000138434.17	ITPRID2	ITPR interacting domain containing 2 [Source:HGNC Symbol;Acc:HGNC:11319]	2270.82	-0.285843	3.3978e-05	0.000682593
ENSG00000167525.15	PROCA1	protein interacting with cyclin A1 [Source:HGNC Symbol;Acc:HGNC:28600]	92.5761	0.705881	3.40349e-05	0.000682853
ENSG00000165512.5	ZNF22	zinc finger protein 22 [Source:HGNC Symbol;Acc:HGNC:13012]	1351.4	-0.58209	3.41035e-05	0.000683347
ENSG00000168477.19	TNXB	tenascin XB [Source:HGNC Symbol;Acc:HGNC:11976]	24.7545	1.0157	3.42459e-05	0.000685316
ENSG00000135363.12	LMO2	LIM domain only 2 [Source:HGNC Symbol;Acc:HGNC:6642]	31.937	0.969509	3.44997e-05	0.000688375
ENSG00000159640.17	ACE	angiotensin I converting enzyme [Source:HGNC Symbol;Acc:HGNC:2707]	33.6842	0.858884	3.45692e-05	0.000688375
ENSG00000176907.5	TCIM	transcriptional and immune response regulator [Source:HGNC Symbol;Acc:HGNC:1357]	219.078	4.926	3.45726e-05	0.000688375
ENSG00000162545.6	CAMK2N1	calcium/calmodulin dependent protein kinase II inhibitor 1 [Source:HGNC Symbol;Acc:HGNC:24190]	194.393	0.544184	3.49817e-05	0.000695557
ENSG00000115970.19	THADA	THADA armadillo repeat containing [Source:HGNC Symbol;Acc:HGNC:19217]	1945.15	-0.357831	3.54138e-05	0.000703248
ENSG00000253741.4	LNCOC1	lncRNA associated with ovarian cancer 1 [Source:HGNC Symbol;Acc:HGNC:53947]	36.3006	1.31622	3.55056e-05	0.000704172
ENSG00000182010.11	RTKN2	rhotekin 2 [Source:HGNC Symbol;Acc:HGNC:19364]	1063.33	-0.48201	3.60531e-05	0.000714118
ENSG00000071082.11	RPL31	ribosomal protein L31 [Source:HGNC Symbol;Acc:HGNC:10334]	10045	-0.304266	3.64021e-05	0.000720111
ENSG00000154822.18	PLCL2	phospholipase C like 2 [Source:HGNC Symbol;Acc:HGNC:9064]	551.423	-0.343645	3.65358e-05	0.000721838
ENSG00000132819.17	RBM38	RNA binding motif protein 38 [Source:HGNC Symbol;Acc:HGNC:15818]	764.356	0.473414	3.66749e-05	0.000723664
ENSG00000235493.2	LINC01967	long intergenic non-protein coding RNA 1967 [Source:HGNC Symbol;Acc:HGNC:52793]	19.9643	-0.819874	3.7213e-05	0.000733351
ENSG00000240057.8	NEPRO-AS1	NEPRO antisense RNA 1 [Source:HGNC Symbol;Acc:HGNC:41049]	35.1955	0.651986	3.7644e-05	0.000740905
ENSG00000177272.10	KCNA3	potassium voltage-gated channel subfamily A member 3 [Source:HGNC Symbol;Acc:HGNC:6221]	73.9199	0.720624	3.77623e-05	0.000742293
ENSG00000136999.5	CCN3	cellular communication network factor 3 [Source:HGNC Symbol;Acc:HGNC:7885]	34.2385	1.95632	3.81955e-05	0.000749858
ENSG00000178537.10	SLC25A20	solute carrier family 25 member 20 [Source:HGNC Symbol;Acc:HGNC:1421]	501.665	-0.342584	3.83076e-05	0.00075111
ENSG00000157111.13	TMEM171	transmembrane protein 171 [Source:HGNC Symbol;Acc:HGNC:27031]	42.0332	-0.739158	3.83982e-05	0.000751936
ENSG00000075240.17	GRAMD4	GRAM domain containing 4 [Source:HGNC Symbol;Acc:HGNC:29113]	606.816	0.310037	3.86114e-05	0.000755159
ENSG00000125967.17	NECAB3	N-terminal EF-hand calcium binding protein 3 [Source:HGNC Symbol;Acc:HGNC:15851]	273.128	0.45615	3.90127e-05	0.000762048
ENSG00000076382.17	SPAG5	sperm associated antigen 5 [Source:HGNC Symbol;Acc:HGNC:13452]	4074.43	-0.202398	3.90656e-05	0.000762123
ENSG00000174485.16	DENND4A	DENN domain containing 4A [Source:HGNC Symbol;Acc:HGNC:24321]	1154.73	-0.393808	3.94764e-05	0.000769171
ENSG00000079313.15	REXO1	RNA exonuclease 1 homolog [Source:HGNC Symbol;Acc:HGNC:24616]	552.787	0.573819	3.9583e-05	0.000769317
ENSG00000099814.17	CEP170B	centrosomal protein 170B [Source:HGNC Symbol;Acc:HGNC:20362]	869.66	0.709381	3.95649e-05	0.000769317
ENSG00000173930.9	SLCO4C1	solute carrier organic anion transporter family member 4C1 [Source:HGNC Symbol;Acc:HGNC:23612]	97.781	-0.559549	3.97326e-05	0.000771259
ENSG00000106028.11	SSBP1	single stranded DNA binding protein 1 [Source:HGNC Symbol;Acc:HGNC:11317]	5854.92	-0.266802	3.98071e-05	0.000771741
ENSG00000179588.9	ZFPM1	zinc finger protein, FOG family member 1 [Source:HGNC Symbol;Acc:HGNC:19762]	40.5029	0.862827	3.98594e-05	0.000771791
ENSG00000122565.19	CBX3	chromobox 3 [Source:HGNC Symbol;Acc:HGNC:1553]	8573.78	-0.323076	3.99953e-05	0.000771832
ENSG00000141985.9	SH3GL1	SH3 domain containing GRB2 like 1, endophilin A2 [Source:HGNC Symbol;Acc:HGNC:10830]	2422.72	0.458868	3.99142e-05	0.000771832
ENSG00000167470.14	MIDN	midnolin [Source:HGNC Symbol;Acc:HGNC:16298]	858.908	0.636964	4.00106e-05	0.000771832
ENSG00000132300.19	PTCD3	pentatricopeptide repeat domain 3 [Source:HGNC Symbol;Acc:HGNC:24717]	3428.12	-0.32277	4.01072e-05	0.000772736
ENSG00000136490.9	LIMD2	LIM domain containing 2 [Source:HGNC Symbol;Acc:HGNC:28142]	232.754	0.82506	4.02999e-05	0.000775485
ENSG00000110713.18	NUP98	nucleoporin 98 and 96 precursor [Source:HGNC Symbol;Acc:HGNC:8068]	7748.79	-0.249333	4.05232e-05	0.000778818
ENSG00000124074.12	ENKD1	enkurin domain containing 1 [Source:HGNC Symbol;Acc:HGNC:25246]	120.566	0.515306	4.06408e-05	0.000780113
ENSG00000154342.6	WNT3A	Wnt family member 3A [Source:HGNC Symbol;Acc:HGNC:15983]	13.0402	1.53318	4.08836e-05	0.000783805
ENSG00000099917.17	MED15	mediator complex subunit 15 [Source:HGNC Symbol;Acc:HGNC:14248]	1380.5	0.376668	4.10106e-05	0.000784302
ENSG00000186350.12	RXRA	retinoid X receptor alpha [Source:HGNC Symbol;Acc:HGNC:10477]	626.338	0.498677	4.09769e-05	0.000784302
ENSG00000134077.16	THUMPD3	THUMP domain containing 3 [Source:HGNC Symbol;Acc:HGNC:24493]	2111.25	-0.329032	4.14236e-05	0.000791227
ENSG00000131504.18	DIAPH1	diaphanous related formin 1 [Source:HGNC Symbol;Acc:HGNC:2876]	6743.4	-0.273716	4.20589e-05	0.000802374
ENSG00000163832.16	ELP6	elongator acetyltransferase complex subunit 6 [Source:HGNC Symbol;Acc:HGNC:25976]	1284.98	-0.209829	4.23186e-05	0.000806339
ENSG00000166166.13	TRMT61A	tRNA methyltransferase 61A [Source:HGNC Symbol;Acc:HGNC:23790]	524.686	0.666854	4.27732e-05	0.000814001
ENSG00000153827.15	TRIP12	thyroid hormone receptor interactor 12 [Source:HGNC Symbol;Acc:HGNC:12306]	8655.95	-0.302534	4.29417e-05	0.000816207
ENSG00000181104.7	F2R	coagulation factor II thrombin receptor [Source:HGNC Symbol;Acc:HGNC:3537]	739.319	-0.348707	4.30416e-05	0.000817106
ENSG00000111344.12	RASAL1	RAS protein activator like 1 [Source:HGNC Symbol;Acc:HGNC:9873]	20.575	-2.20977	4.36361e-05	0.000827382
ENSG00000171385.11	KCND3	potassium voltage-gated channel subfamily D member 3 [Source:HGNC Symbol;Acc:HGNC:6239]	25.878	1.1062	4.36913e-05	0.000827417
ENSG00000100422.14	CERK	ceramide kinase [Source:HGNC Symbol;Acc:HGNC:19256]	2982.88	0.167851	4.39063e-05	0.000830477
ENSG00000159556.10	ISL2	ISL LIM homeobox 2 [Source:HGNC Symbol;Acc:HGNC:18524]	147.821	0.582301	4.43174e-05	0.000837233
ENSG00000161328.11	LRRC56	leucine rich repeat containing 56 [Source:HGNC Symbol;Acc:HGNC:25430]	18.342	0.972376	4.53487e-05	0.0008536
ENSG00000197548.13	ATG7	autophagy related 7 [Source:HGNC Symbol;Acc:HGNC:16935]	784.736	-0.310622	4.53447e-05	0.0008536
ENSG00000198858.10	R3HDM4	R3H domain containing 4 [Source:HGNC Symbol;Acc:HGNC:28270]	910.72	0.407219	4.5533e-05	0.000856032
ENSG00000183023.19	SLC8A1	solute carrier family 8 member A1 [Source:HGNC Symbol;Acc:HGNC:11068]	204.469	-0.797287	4.56266e-05	0.000856753
ENSG00000197586.13	ENTPD6	ectonucleoside triphosphate diphosphohydrolase 6 [Source:HGNC Symbol;Acc:HGNC:3368]	1658.25	0.349413	4.58261e-05	0.000859461
ENSG00000081803.17	CADPS2	calcium dependent secretion activator 2 [Source:HGNC Symbol;Acc:HGNC:16018]	564.946	-0.371122	4.62985e-05	0.000867274
ENSG00000100201.23	DDX17	DEAD-box helicase 17 [Source:HGNC Symbol;Acc:HGNC:2740]	33025.7	-0.245205	4.64774e-05	0.000869576
ENSG00000169733.12	RFNG	RFNG O-fucosylpeptide 3-beta-N-acetylglucosaminyltransferase [Source:HGNC Symbol;Acc:HGNC:9974]	415.208	0.64159	4.68069e-05	0.000874687
ENSG00000103245.14	CIAO3	cytosolic iron-sulfur assembly component 3 [Source:HGNC Symbol;Acc:HGNC:14179]	494.367	0.557776	4.71423e-05	0.000879896
ENSG00000006530.18	AGK	acylglycerol kinase [Source:HGNC Symbol;Acc:HGNC:21869]	3285.21	-0.231724	4.75221e-05	0.000885919
ENSG00000144746.7	ARL6IP5	ADP ribosylation factor like GTPase 6 interacting protein 5 [Source:HGNC Symbol;Acc:HGNC:16937]	2065.05	-0.496706	4.80531e-05	0.000893673
ENSG00000122786.20	CALD1	caldesmon 1 [Source:HGNC Symbol;Acc:HGNC:1441]	3506.34	-0.293	4.83506e-05	0.000894918
ENSG00000171503.13	ETFDH	electron transfer flavoprotein dehydrogenase [Source:HGNC Symbol;Acc:HGNC:3483]	1259.37	-0.244635	4.83183e-05	0.000894918
ENSG00000248890.4	HHIP-AS1	HHIP antisense RNA 1 [Source:HGNC Symbol;Acc:HGNC:44182]	28.211	-0.815816	4.82765e-05	0.000894918
ENSG00000272711.1	HK2-DT	HK2 divergent transcript [Source:HGNC Symbol;Acc:HGNC:55204]	154.37	-0.455355	4.82336e-05	0.000894918
ENSG00000103066.13	PLA2G15	phospholipase A2 group XV [Source:HGNC Symbol;Acc:HGNC:17163]	464.676	0.323996	4.90732e-05	0.000906628
ENSG00000105866.15	SP4	Sp4 transcription factor [Source:HGNC Symbol;Acc:HGNC:11209]	541.922	-0.421915	4.91e-05	0.000906628
ENSG00000135272.13	MDFIC	MyoD family inhibitor domain containing [Source:HGNC Symbol;Acc:HGNC:28870]	566.207	-0.403529	4.91612e-05	0.00090668
ENSG00000162148.11	PPP1R32	protein phosphatase 1 regulatory subunit 32 [Source:HGNC Symbol;Acc:HGNC:28869]	17.7486	1.06325	4.92952e-05	0.000908072
ENSG00000163320.12	CGGBP1	CGG triplet repeat binding protein 1 [Source:HGNC Symbol;Acc:HGNC:1888]	4271.38	-0.349394	4.9424e-05	0.000909367
ENSG00000178188.15	SH2B1	SH2B adaptor protein 1 [Source:HGNC Symbol;Acc:HGNC:30417]	1081.33	0.385719	4.95462e-05	0.000910536
ENSG00000153531.15	ADPRHL1	ADP-ribosylhydrolase like 1 [Source:HGNC Symbol;Acc:HGNC:21303]	73.5873	0.734919	4.97967e-05	0.000912979
ENSG00000182973.20	CNOT10	CCR4-NOT transcription complex subunit 10 [Source:HGNC Symbol;Acc:HGNC:23817]	1837.92	-0.244923	4.97947e-05	0.000912979
ENSG00000119812.20	FAM98A	family with sequence similarity 98 member A [Source:HGNC Symbol;Acc:HGNC:24520]	4093.1	-0.309185	4.99121e-05	0.000914015
ENSG00000185818.8	NAT8L	N-acetyltransferase 8 like [Source:HGNC Symbol;Acc:HGNC:26742]	647.808	0.615553	5.05153e-05	0.000923971
ENSG00000061273.18	HDAC7	histone deacetylase 7 [Source:HGNC Symbol;Acc:HGNC:14067]	539.165	0.500974	5.08898e-05	0.000929456
ENSG00000088970.16	KIZ	kizuna centrosomal protein [Source:HGNC Symbol;Acc:HGNC:15865]	583.395	0.152947	5.09947e-05	0.000929456
ENSG00000242372.9	EIF6	eukaryotic translation initiation factor 6 [Source:HGNC Symbol;Acc:HGNC:6159]	1445.57	0.334053	5.09638e-05	0.000929456
ENSG00000163527.10	STT3B	STT3 oligosaccharyltransferase complex catalytic subunit B [Source:HGNC Symbol;Acc:HGNC:30611]	6354.21	-0.339637	5.1234e-05	0.000932724
ENSG00000144713.13	RPL32	ribosomal protein L32 [Source:HGNC Symbol;Acc:HGNC:10336]	18742.4	-0.332912	5.13065e-05	0.000932949
ENSG00000179526.17	SHARPIN	SHANK associated RH domain interactor [Source:HGNC Symbol;Acc:HGNC:25321]	467.249	0.370053	5.14867e-05	0.000935132
ENSG00000248932.8	COPB2-DT	COPB2 divergent transcript [Source:HGNC Symbol;Acc:HGNC:55579]	67.7516	0.417138	5.15608e-05	0.000935382
ENSG00000112304.11	ACOT13	acyl-CoA thioesterase 13 [Source:HGNC Symbol;Acc:HGNC:20999]	536.209	-0.358551	5.26119e-05	0.000951119
ENSG00000159069.14	FBXW5	F-box and WD repeat domain containing 5 [Source:HGNC Symbol;Acc:HGNC:13613]	813.849	0.567486	5.31835e-05	0.000960333
ENSG00000275052.5	PPP4R3B	protein phosphatase 4 regulatory subunit 3B [Source:HGNC Symbol;Acc:HGNC:29267]	2651.83	-0.353116	5.32513e-05	0.000960441
ENSG00000150991.16	UBC	ubiquitin C [Source:HGNC Symbol;Acc:HGNC:12468]	11163.9	-0.225628	5.3693e-05	0.000967284
ENSG00000224660.2	SH3BP5-AS1	SH3BP5 antisense RNA 1 [Source:HGNC Symbol;Acc:HGNC:44501]	414.484	-0.561495	5.38043e-05	0.000968165
ENSG00000204525.18	HLA-C	major histocompatibility complex, class I, C [Source:HGNC Symbol;Acc:HGNC:4933]	2702.73	0.261901	5.42228e-05	0.000974567
ENSG00000106524.9	ANKMY2	ankyrin repeat and MYND domain containing 2 [Source:HGNC Symbol;Acc:HGNC:25370]	555.023	-0.396764	5.44033e-05	0.000976681
ENSG00000100038.20	TOP3B	DNA topoisomerase III beta [Source:HGNC Symbol;Acc:HGNC:11993]	1492.16	0.262859	5.45371e-05	0.000977432
ENSG00000176692.8	FOXC2	forkhead box C2 [Source:HGNC Symbol;Acc:HGNC:3801]	19.4011	1.40513	5.4571e-05	0.000977432
ENSG00000158352.18	SHROOM4	shroom family member 4 [Source:HGNC Symbol;Acc:HGNC:29215]	17.002	-0.0459242	5.4726e-05	0.000979078
ENSG00000196562.16	SULF2	sulfatase 2 [Source:HGNC Symbol;Acc:HGNC:20392]	1411.4	0.454375	5.4905e-05	0.000981151
ENSG00000181638.20	ZFP41	ZFP41 zinc finger protein [Source:HGNC Symbol;Acc:HGNC:26786]	232.539	0.378697	5.50128e-05	0.000981948
ENSG00000184232.9	OAF	out at first homolog [Source:HGNC Symbol;Acc:HGNC:28752]	1067.54	0.406721	5.5341e-05	0.000986671
ENSG00000185133.14	INPP5J	inositol polyphosphate-5-phosphatase J [Source:HGNC Symbol;Acc:HGNC:8956]	365.598	0.436945	5.61168e-05	0.000999355
ENSG00000081307.15	UBA5	ubiquitin like modifier activating enzyme 5 [Source:HGNC Symbol;Acc:HGNC:23230]	1865.06	-0.277806	5.68829e-05	0.00101184
ENSG00000157557.13	ETS2	ETS proto-oncogene 2, transcription factor [Source:HGNC Symbol;Acc:HGNC:3489]	869.413	0.405373	5.71413e-05	0.00101527
ENSG00000179152.20	TCAIM	T cell activation inhibitor, mitochondrial [Source:HGNC Symbol;Acc:HGNC:25241]	979.559	-0.392832	5.738e-05	0.00101835
ENSG00000170638.10	TRABD	TraB domain containing [Source:HGNC Symbol;Acc:HGNC:28805]	930.832	0.58617	5.74993e-05	0.0010193
ENSG00000171928.14	TVP23B	trans-golgi network vesicle protein 23 homolog B [Source:HGNC Symbol;Acc:HGNC:20399]	442.277	0.217398	5.81503e-05	0.00102966
ENSG00000125970.12	RALY	RALY heterogeneous nuclear ribonucleoprotein [Source:HGNC Symbol;Acc:HGNC:15921]	2169.17	0.361162	5.82933e-05	0.00103102
ENSG00000032444.17	PNPLA6	patatin like phospholipase domain containing 6 [Source:HGNC Symbol;Acc:HGNC:16268]	353.888	0.650561	5.85196e-05	0.00103385
ENSG00000243978.9	RTL9	retrotransposon Gag like 9 [Source:HGNC Symbol;Acc:HGNC:29245]	22.8721	0.957168	5.96912e-05	0.00105335
ENSG00000067365.15	METTL22	methyltransferase 22, Kin17 lysine [Source:HGNC Symbol;Acc:HGNC:28368]	470.783	0.33852	5.99791e-05	0.00105722
ENSG00000198898.15	CAPZA2	capping actin protein of muscle Z-line subunit alpha 2 [Source:HGNC Symbol;Acc:HGNC:1490]	2503.07	-0.26608	6.04949e-05	0.00106511
ENSG00000204370.13	SDHD	succinate dehydrogenase complex subunit D [Source:HGNC Symbol;Acc:HGNC:10683]	2066.4	-0.182913	6.1192e-05	0.00107616
ENSG00000163125.16	RPRD2	regulation of nuclear pre-mRNA domain containing 2 [Source:HGNC Symbol;Acc:HGNC:29039]	2924.86	-0.253378	6.13744e-05	0.00107815
ENSG00000171222.11	SCAND1	SCAN domain containing 1 [Source:HGNC Symbol;Acc:HGNC:10566]	84.9625	0.864162	6.16909e-05	0.00108248
ENSG00000129993.15	CBFA2T3	CBFA2/RUNX1 partner transcriptional co-repressor 3 [Source:HGNC Symbol;Acc:HGNC:1537]	11.1105	1.26818	6.18695e-05	0.00108439
ENSG00000073169.15	SELENOO	selenoprotein O [Source:HGNC Symbol;Acc:HGNC:30395]	356.854	0.412294	6.22405e-05	0.00108966
ENSG00000118193.12	KIF14	kinesin family member 14 [Source:HGNC Symbol;Acc:HGNC:19181]	2228.53	-0.437328	6.30562e-05	0.0011027
ENSG00000165055.16	METTL2B	methyltransferase 2B, methylcytidine [Source:HGNC Symbol;Acc:HGNC:18272]	1217.12	-0.384029	6.35916e-05	0.00110957
ENSG00000241468.8	ATP5MF	ATP synthase membrane subunit f [Source:HGNC Symbol;Acc:HGNC:848]	1988.46	-0.281627	6.35307e-05	0.00110957
ENSG00000107719.10	PALD1	phosphatase domain containing paladin 1 [Source:HGNC Symbol;Acc:HGNC:23530]	824.602	0.429997	6.37197e-05	0.00111055
ENSG00000172888.12	ZNF621	zinc finger protein 621 [Source:HGNC Symbol;Acc:HGNC:24787]	2110.48	-0.388021	6.39897e-05	0.00111401
ENSG00000188352.13	FOCAD	focadhesin [Source:HGNC Symbol;Acc:HGNC:23377]	2016.94	-0.368376	6.53133e-05	0.00113578
ENSG00000102287.19	GABRE	gamma-aminobutyric acid type A receptor subunit epsilon [Source:HGNC Symbol;Acc:HGNC:4085]	132.904	2.23915	6.55171e-05	0.00113805
ENSG00000163681.17	SLMAP	sarcolemma associated protein [Source:HGNC Symbol;Acc:HGNC:16643]	2351.74	-0.360786	6.58988e-05	0.0011434
ENSG00000140961.14	OSGIN1	oxidative stress induced growth inhibitor 1 [Source:HGNC Symbol;Acc:HGNC:30093]	25.2598	0.784477	6.59763e-05	0.00114347
ENSG00000088992.18	TESC	tescalcin [Source:HGNC Symbol;Acc:HGNC:26065]	131.321	0.600932	6.61247e-05	0.00114476
ENSG00000166575.17	TMEM135	transmembrane protein 135 [Source:HGNC Symbol;Acc:HGNC:26167]	737.069	-0.258483	6.62903e-05	0.00114635
ENSG00000068745.15	IP6K2	inositol hexakisphosphate kinase 2 [Source:HGNC Symbol;Acc:HGNC:17313]	1552.88	-0.325665	6.63746e-05	0.00114653
ENSG00000138136.7	LBX1	ladybird homeobox 1 [Source:HGNC Symbol;Acc:HGNC:16960]	18.0567	0.979599	6.67676e-05	0.00115204
ENSG00000102977.18	ACD	ACD shelterin complex subunit and telomerase recruitment factor [Source:HGNC Symbol;Acc:HGNC:25070]	471.577	0.506522	6.68925e-05	0.00115291
ENSG00000103363.16	ELOB	elongin B [Source:HGNC Symbol;Acc:HGNC:11619]	1721.48	0.461041	6.71504e-05	0.00115607
ENSG00000125820.6	NKX2-2	NK2 homeobox 2 [Source:HGNC Symbol;Acc:HGNC:7835]	33.7159	0.797805	6.7371e-05	0.00115859
ENSG00000272886.6	DCP1A	decapping mRNA 1A [Source:HGNC Symbol;Acc:HGNC:18714]	2336.87	-0.327848	6.75061e-05	0.00115963
ENSG00000181135.16	ZNF707	zinc finger protein 707 [Source:HGNC Symbol;Acc:HGNC:27815]	256.829	0.366222	6.76857e-05	0.00116143
ENSG00000100234.12	TIMP3	TIMP metallopeptidase inhibitor 3 [Source:HGNC Symbol;Acc:HGNC:11822]	796.834	-0.396822	6.7847e-05	0.00116163
ENSG00000144677.15	CTDSPL	CTD small phosphatase like [Source:HGNC Symbol;Acc:HGNC:16890]	1068.27	-0.523392	6.77986e-05	0.00116163
ENSG00000080200.10	CRYBG3	crystallin beta-gamma domain containing 3 [Source:HGNC Symbol;Acc:HGNC:34427]	1243.47	-0.516428	6.84098e-05	0.00116883
ENSG00000100162.15	CENPM	centromere protein M [Source:HGNC Symbol;Acc:HGNC:18352]	716.905	0.320903	6.8418e-05	0.00116883
ENSG00000165533.19	TTC8	tetratricopeptide repeat domain 8 [Source:HGNC Symbol;Acc:HGNC:20087]	682.851	0.256772	6.91386e-05	0.00117786
ENSG00000166188.3	ZNF319	zinc finger protein 319 [Source:HGNC Symbol;Acc:HGNC:13644]	224.841	0.452808	6.90408e-05	0.00117786
ENSG00000170275.15	CRTAP	cartilage associated protein [Source:HGNC Symbol;Acc:HGNC:2379]	3404.64	-0.453522	6.91744e-05	0.00117786
ENSG00000196267.14	ZNF836	zinc finger protein 836 [Source:HGNC Symbol;Acc:HGNC:34333]	52.1653	-0.581065	6.94665e-05	0.00118154
ENSG00000163328.14	GPR155	G protein-coupled receptor 155 [Source:HGNC Symbol;Acc:HGNC:22951]	266.665	-0.592736	7.00348e-05	0.0011899
ENSG00000197157.11	SND1	staphylococcal nuclease and tudor domain containing 1 [Source:HGNC Symbol;Acc:HGNC:30646]	6909.96	-0.292074	7.0114e-05	0.00118995
ENSG00000170860.4	LSM3	LSM3 homolog, U6 small nuclear RNA and mRNA degradation associated [Source:HGNC Symbol;Acc:HGNC:17874]	2037.46	-0.290473	7.04093e-05	0.00119365
ENSG00000185201.18	IFITM2	interferon induced transmembrane protein 2 [Source:HGNC Symbol;Acc:HGNC:5413]	221.869	1.16345	7.05399e-05	0.00119456
ENSG00000146574.16	CCZ1B	CCZ1 homolog B, vacuolar protein trafficking and biogenesis associated [Source:HGNC Symbol;Acc:HGNC:21717]	289.403	-0.26402	7.07077e-05	0.0011961
ENSG00000060491.17	OGFR	opioid growth factor receptor [Source:HGNC Symbol;Acc:HGNC:15768]	680.142	0.496662	7.08213e-05	0.00119672
ENSG00000140104.14	CLBA1	clathrin binding box of aftiphilin containing 1 [Source:HGNC Symbol;Acc:HGNC:20126]	214.709	0.389832	7.15872e-05	0.00120703
ENSG00000152642.11	GPD1L	glycerol-3-phosphate dehydrogenase 1 like [Source:HGNC Symbol;Acc:HGNC:28956]	1306.92	-0.385148	7.15326e-05	0.00120703
ENSG00000133835.18	HSD17B4	hydroxysteroid 17-beta dehydrogenase 4 [Source:HGNC Symbol;Acc:HGNC:5213]	4169.43	-0.301992	7.17446e-05	0.00120838
ENSG00000065357.20	DGKA	diacylglycerol kinase alpha [Source:HGNC Symbol;Acc:HGNC:2849]	183.973	-0.689834	7.20893e-05	0.00121287
ENSG00000072952.20	IRAG1	inositol 1,4,5-triphosphate receptor associated 1 [Source:HGNC Symbol;Acc:HGNC:7237]	11.4378	2.45453	7.22481e-05	0.00121422
ENSG00000165194.15	PCDH19	protocadherin 19 [Source:HGNC Symbol;Acc:HGNC:14270]	428.426	1.90086	7.23897e-05	0.00121529
ENSG00000155744.10	HYCC2	hyccin PI4KA lipid kinase complex subunit 2 [Source:HGNC Symbol;Acc:HGNC:28593]	983.682	-0.374551	7.2526e-05	0.00121626
ENSG00000148300.12	REXO4	REX4 homolog, 3'-5' exonuclease [Source:HGNC Symbol;Acc:HGNC:12820]	1457.25	0.335398	7.33253e-05	0.00122834
ENSG00000080493.19	SLC4A4	solute carrier family 4 member 4 [Source:HGNC Symbol;Acc:HGNC:11030]	183.946	-0.42595	7.35661e-05	0.00123104
ENSG00000181790.12	ADGRB1	adhesion G protein-coupled receptor B1 [Source:HGNC Symbol;Acc:HGNC:943]	60.6096	1.95662	7.43849e-05	0.0012434
ENSG00000144366.17	GULP1	GULP PTB domain containing engulfment adaptor 1 [Source:HGNC Symbol;Acc:HGNC:18649]	456.249	-0.384987	7.4717e-05	0.00124761
ENSG00000180376.17	CCDC66	coiled-coil domain containing 66 [Source:HGNC Symbol;Acc:HGNC:27709]	1098.21	-0.307007	7.49439e-05	0.00125006
ENSG00000115306.16	SPTBN1	spectrin beta, non-erythrocytic 1 [Source:HGNC Symbol;Acc:HGNC:11275]	8422.03	-0.367527	7.56206e-05	0.00125999
ENSG00000159111.13	MRPL10	mitochondrial ribosomal protein L10 [Source:HGNC Symbol;Acc:HGNC:14055]	1531.67	0.327548	7.60249e-05	0.00126537
ENSG00000168256.18	NKIRAS2	NFKB inhibitor interacting Ras like 2 [Source:HGNC Symbol;Acc:HGNC:17898]	2027.01	0.200394	7.66905e-05	0.00127372
ENSG00000120875.9	DUSP4	dual specificity phosphatase 4 [Source:HGNC Symbol;Acc:HGNC:3070]	107.391	0.964819	7.70542e-05	0.00127703
ENSG00000134308.14	YWHAQ	tyrosine 3-monooxygenase/tryptophan 5-monooxygenase activation protein theta [Source:HGNC Symbol;Acc:HGNC:12854]	10049.2	-0.323052	7.70306e-05	0.00127703
ENSG00000174943.11	KCTD13	potassium channel tetramerization domain containing 13 [Source:HGNC Symbol;Acc:HGNC:22234]	479.898	0.369142	7.7265e-05	0.00127916
ENSG00000204860.5	FAM201A	family with sequence similarity 201 member A [Source:HGNC Symbol;Acc:HGNC:27239]	49.2752	0.845892	7.74705e-05	0.00128119
ENSG00000163634.12	THOC7	THO complex subunit 7 [Source:HGNC Symbol;Acc:HGNC:29874]	1199.09	-0.253289	7.78896e-05	0.00128675
ENSG00000128283.7	CDC42EP1	CDC42 effector protein 1 [Source:HGNC Symbol;Acc:HGNC:17014]	1874.34	0.615415	7.82722e-05	0.0012917
ENSG00000130202.10	NECTIN2	nectin cell adhesion molecule 2 [Source:HGNC Symbol;Acc:HGNC:9707]	985.903	0.388431	7.8935e-05	0.00130125
ENSG00000164398.15	ACSL6	acyl-CoA synthetase long chain family member 6 [Source:HGNC Symbol;Acc:HGNC:16496]	76.9992	-0.647362	7.95692e-05	0.00130893
ENSG00000237424.1	FOXD2-AS1	FOXD2 adjacent opposite strand RNA 1 [Source:HGNC Symbol;Acc:HGNC:44256]	163.434	0.475661	8.00376e-05	0.00131524
ENSG00000084733.11	RAB10	RAB10, member RAS oncogene family [Source:HGNC Symbol;Acc:HGNC:9759]	3608.85	-0.285243	8.03077e-05	0.00131829
ENSG00000131165.16	CHMP1A	charged multivesicular body protein 1A [Source:HGNC Symbol;Acc:HGNC:8740]	2005.68	0.393435	8.06907e-05	0.00132208
ENSG00000247081.8	BAALC-AS1	BAALC antisense RNA 1 [Source:HGNC Symbol;Acc:HGNC:50461]	79.7668	0.579973	8.0709e-05	0.00132208
ENSG00000146856.14	AGBL3	AGBL carboxypeptidase 3 [Source:HGNC Symbol;Acc:HGNC:27981]	164.114	-0.448266	8.0944e-05	0.00132453
ENSG00000138101.20	DTNB	dystrobrevin beta [Source:HGNC Symbol;Acc:HGNC:3058]	415.073	-0.309439	8.15064e-05	0.00133233
ENSG00000140386.13	SCAPER	S-phase cyclin A associated protein in the ER [Source:HGNC Symbol;Acc:HGNC:13081]	457.361	-0.356919	8.17216e-05	0.00133237
ENSG00000145214.14	DGKQ	diacylglycerol kinase theta [Source:HGNC Symbol;Acc:HGNC:2856]	319.123	0.549365	8.1938e-05	0.00133237
ENSG00000160703.16	NLRX1	NLR family member X1 [Source:HGNC Symbol;Acc:HGNC:29890]	669.41	0.423889	8.18782e-05	0.00133237
ENSG00000177706.9	FAM20C	FAM20C golgi associated secretory pathway kinase [Source:HGNC Symbol;Acc:HGNC:22140]	79.4003	1.41837	8.1605e-05	0.00133237
ENSG00000186222.5	BLOC1S4	biogenesis of lysosomal organelles complex 1 subunit 4 [Source:HGNC Symbol;Acc:HGNC:24206]	303.008	0.432595	8.18142e-05	0.00133237
ENSG00000187954.13	ZFTRAF1	zinc finger TRAF-type containing 1 [Source:HGNC Symbol;Acc:HGNC:17806]	918.553	0.310337	8.20774e-05	0.00133324
ENSG00000105327.18	BBC3	BCL2 binding component 3 [Source:HGNC Symbol;Acc:HGNC:17868]	68.244	0.745373	8.21853e-05	0.0013336
ENSG00000215440.12	NPEPL1	aminopeptidase like 1 [Source:HGNC Symbol;Acc:HGNC:16244]	38.013	0.856794	8.2571e-05	0.00133846
ENSG00000152061.24	RABGAP1L	RAB GTPase activating protein 1 like [Source:HGNC Symbol;Acc:HGNC:24663]	1171.19	-0.284528	8.2692e-05	0.00133902
ENSG00000157764.14	BRAF	B-Raf proto-oncogene, serine/threonine kinase [Source:HGNC Symbol;Acc:HGNC:1097]	1360.63	-0.371541	8.29091e-05	0.00134114
ENSG00000163535.18	SGO2	shugoshin 2 [Source:HGNC Symbol;Acc:HGNC:30812]	1725.57	-0.454184	8.34558e-05	0.00134858
ENSG00000144485.11	HES6	hes family bHLH transcription factor 6 [Source:HGNC Symbol;Acc:HGNC:18254]	173.536	0.60543	8.36937e-05	0.00135102
ENSG00000146250.7	PRSS35	serine protease 35 [Source:HGNC Symbol;Acc:HGNC:21387]	75.698	-0.614459	8.42486e-05	0.00135696
ENSG00000163607.18	GTPBP8	GTP binding protein 8 (putative) [Source:HGNC Symbol;Acc:HGNC:25007]	835.171	-0.290929	8.43241e-05	0.00135696
ENSG00000233871.2	DLG5-AS1	DLG5 antisense RNA 1 [Source:HGNC Symbol;Acc:HGNC:45109]	28.1428	0.963351	8.42706e-05	0.00135696
ENSG00000136104.21	RNASEH2B	ribonuclease H2 subunit B [Source:HGNC Symbol;Acc:HGNC:25671]	1154.28	0.25342	8.46e-05	0.00135999
ENSG00000222009.9	BTBD19	BTB domain containing 19 [Source:HGNC Symbol;Acc:HGNC:27145]	14.9044	1.31451	8.49982e-05	0.00136498
ENSG00000018236.15	CNTN1	contactin 1 [Source:HGNC Symbol;Acc:HGNC:2171]	372.43	-0.725709	8.52024e-05	0.00136544
ENSG00000163428.4	LRRC58	leucine rich repeat containing 58 [Source:HGNC Symbol;Acc:HGNC:26968]	3951.19	-0.407002	8.52008e-05	0.00136544
ENSG00000059588.10	TARBP1	TAR (HIV-1) RNA binding protein 1 [Source:HGNC Symbol;Acc:HGNC:11568]	3213.31	-0.383652	8.55874e-05	0.00136737
ENSG00000115850.10	LCT	lactase [Source:HGNC Symbol;Acc:HGNC:6530]	6.94112	2.16655	8.54999e-05	0.00136737
ENSG00000138386.17	NAB1	NGFI-A binding protein 1 [Source:HGNC Symbol;Acc:HGNC:7626]	1015.05	-0.45244	8.5452e-05	0.00136737
ENSG00000107731.12	UNC5B	unc-5 netrin receptor B [Source:HGNC Symbol;Acc:HGNC:12568]	1816.69	0.528484	8.58182e-05	0.00136965
ENSG00000102349.18	KLF8	KLF transcription factor 8 [Source:HGNC Symbol;Acc:HGNC:6351]	55.9446	-1.65973	8.63225e-05	0.00137539
ENSG00000128708.13	HAT1	histone acetyltransferase 1 [Source:HGNC Symbol;Acc:HGNC:4821]	3787.08	-0.304699	8.63547e-05	0.00137539
ENSG00000140995.17	DEF8	differentially expressed in FDCP 8 homolog [Source:HGNC Symbol;Acc:HGNC:25969]	1169.32	0.381388	8.65681e-05	0.00137596
ENSG00000152253.9	SPC25	SPC25 component of NDC80 kinetochore complex [Source:HGNC Symbol;Acc:HGNC:24031]	763.049	-0.305791	8.64846e-05	0.00137596
ENSG00000204248.12	COL11A2	collagen type XI alpha 2 chain [Source:HGNC Symbol;Acc:HGNC:2187]	48.8731	0.690012	8.67117e-05	0.00137684
ENSG00000122008.15	POLK	DNA polymerase kappa [Source:HGNC Symbol;Acc:HGNC:9183]	730.98	-0.297721	8.73408e-05	0.00138497
ENSG00000130066.17	SAT1	spermidine/spermine N1-acetyltransferase 1 [Source:HGNC Symbol;Acc:HGNC:10540]	1251.84	1.48057	8.7402e-05	0.00138497
ENSG00000125741.6	OPA3	outer mitochondrial membrane lipid metabolism regulator OPA3 [Source:HGNC Symbol;Acc:HGNC:8142]	1074.07	-0.259544	8.76431e-05	0.00138737
ENSG00000173705.9	SUSD5	sushi domain containing 5 [Source:HGNC Symbol;Acc:HGNC:29061]	1525.37	-0.331325	8.79623e-05	0.00139016
ENSG00000188522.15	FAM83G	family with sequence similarity 83 member G [Source:HGNC Symbol;Acc:HGNC:32554]	508.931	0.805372	8.79981e-05	0.00139016
ENSG00000127586.17	CHTF18	chromosome transmission fidelity factor 18 [Source:HGNC Symbol;Acc:HGNC:18435]	663.965	0.689823	8.81955e-05	0.00139186
ENSG00000183155.5	RABIF	RAB interacting factor [Source:HGNC Symbol;Acc:HGNC:9797]	572.205	-0.35805	8.84213e-05	0.001394
ENSG00000105948.13	TTC26	tetratricopeptide repeat domain 26 [Source:HGNC Symbol;Acc:HGNC:21882]	1146.5	-0.291042	8.86981e-05	0.00139554
ENSG00000149476.16	TKFC	triokinase and FMN cyclase [Source:HGNC Symbol;Acc:HGNC:24552]	729.015	0.320801	8.86093e-05	0.00139554
ENSG00000115616.3	SLC9A2	solute carrier family 9 member A2 [Source:HGNC Symbol;Acc:HGNC:11072]	72.1523	-0.518321	8.91914e-05	0.00140188
ENSG00000231672.8	DIRC3	disrupted in renal carcinoma 3 [Source:HGNC Symbol;Acc:HGNC:17805]	13.4483	-1.07748	8.99276e-05	0.00141202
ENSG00000197903.8	H2BC12	H2B clustered histone 12 [Source:HGNC Symbol;Acc:HGNC:13954]	389.612	0.475445	9.01326e-05	0.00141381
ENSG00000137331.12	IER3	immediate early response 3 [Source:HGNC Symbol;Acc:HGNC:5392]	64.2839	0.765248	9.04413e-05	0.00141507
ENSG00000170854.18	RIOX2	ribosomal oxygenase 2 [Source:HGNC Symbol;Acc:HGNC:19441]	2287.59	-0.269554	9.04867e-05	0.00141507
ENSG00000196810.5	CTBP1-DT	CTBP1 divergent transcript [Source:HGNC Symbol;Acc:HGNC:28307]	474.934	0.363535	9.04032e-05	0.00141507
ENSG00000059122.17	FLYWCH1	FLYWCH-type zinc finger 1 [Source:HGNC Symbol;Acc:HGNC:25404]	564.039	0.540883	9.12877e-05	0.00142461
ENSG00000105669.14	COPE	COPI coat complex subunit epsilon [Source:HGNC Symbol;Acc:HGNC:2234]	969.502	0.484954	9.14162e-05	0.00142461
ENSG00000183597.16	TANGO2	transport and golgi organization 2 homolog [Source:HGNC Symbol;Acc:HGNC:25439]	667.366	0.264725	9.14632e-05	0.00142461
ENSG00000128714.6	HOXD13	homeobox D13 [Source:HGNC Symbol;Acc:HGNC:5136]	3527.99	-0.38453	9.16205e-05	0.00142563
ENSG00000132842.15	AP3B1	adaptor related protein complex 3 subunit beta 1 [Source:HGNC Symbol;Acc:HGNC:566]	2438.35	-0.181403	9.23335e-05	0.00143339
ENSG00000182263.14	FIGN	fidgetin, microtubule severing factor [Source:HGNC Symbol;Acc:HGNC:13285]	720.189	-0.485302	9.23967e-05	0.00143339
ENSG00000226942.2	IL9RP3	interleukin 9 receptor pseudogene 3 [Source:HGNC Symbol;Acc:HGNC:6033]	40.3584	0.983755	9.22769e-05	0.00143339
ENSG00000131037.15	EPS8L1	EPS8 like 1 [Source:HGNC Symbol;Acc:HGNC:21295]	43.3387	0.805617	9.25765e-05	0.00143475
ENSG00000115750.17	TAF1B	TATA-box binding protein associated factor, RNA polymerase I subunit B [Source:HGNC Symbol;Acc:HGNC:11533]	1203.44	-0.304583	9.26759e-05	0.00143486
ENSG00000196118.12	CFAP119	cilia and flagella associated protein 119 [Source:HGNC Symbol;Acc:HGNC:28078]	254.654	0.505084	9.27752e-05	0.00143497
ENSG00000114904.13	NEK4	NIMA related kinase 4 [Source:HGNC Symbol;Acc:HGNC:11399]	1779.48	-0.327389	9.30648e-05	0.00143801
ENSG00000103111.15	MON1B	MON1 homolog B, secretory trafficking associated [Source:HGNC Symbol;Acc:HGNC:25020]	1532.42	0.294661	9.35408e-05	0.00144393
ENSG00000107796.13	ACTA2	actin alpha 2, smooth muscle [Source:HGNC Symbol;Acc:HGNC:130]	96.7484	1.35392	9.51967e-05	0.00146803
ENSG00000169925.17	BRD3	bromodomain containing 3 [Source:HGNC Symbol;Acc:HGNC:1104]	1401.96	0.226935	9.53325e-05	0.00146867
ENSG00000198720.13	ANKRD13B	ankyrin repeat domain 13B [Source:HGNC Symbol;Acc:HGNC:26363]	505.524	0.356597	9.55431e-05	0.00147045
ENSG00000204386.12	NEU1	neuraminidase 1 [Source:HGNC Symbol;Acc:HGNC:7758]	2088.08	0.355187	9.56864e-05	0.0014712
ENSG00000138698.15	RAP1GDS1	Rap1 GTPase-GDP dissociation stimulator 1 [Source:HGNC Symbol;Acc:HGNC:9859]	1422.64	-0.300826	9.69006e-05	0.00148546
ENSG00000109220.11	CHIC2	cysteine rich hydrophobic domain 2 [Source:HGNC Symbol;Acc:HGNC:1935]	206.231	0.31606	9.71643e-05	0.00148803
ENSG00000116406.20	EDEM3	ER degradation enhancing alpha-mannosidase like protein 3 [Source:HGNC Symbol;Acc:HGNC:16787]	2023.75	-0.241676	9.76381e-05	0.00149381
ENSG00000127152.18	BCL11B	BAF chromatin remodeling complex subunit BCL11B [Source:HGNC Symbol;Acc:HGNC:13222]	47.6452	0.949635	9.83321e-05	0.00150295
ENSG00000034053.15	APBA2	amyloid beta precursor protein binding family A member 2 [Source:HGNC Symbol;Acc:HGNC:579]	547.942	0.32295	9.91671e-05	0.00151422
ENSG00000055483.20	USP36	ubiquitin specific peptidase 36 [Source:HGNC Symbol;Acc:HGNC:20062]	2674.9	0.233246	9.98858e-05	0.00151922
ENSG00000196449.4	YRDC	yrdC N6-threonylcarbamoyltransferase domain containing [Source:HGNC Symbol;Acc:HGNC:28905]	1242.84	0.316794	9.98064e-05	0.00151922
ENSG00000205423.12	CNEP1R1	CTD nuclear envelope phosphatase 1 regulatory subunit 1 [Source:HGNC Symbol;Acc:HGNC:26759]	305.002	0.33397	9.9653e-05	0.00151922
ENSG00000172831.14	CES2	carboxylesterase 2 [Source:HGNC Symbol;Acc:HGNC:1864]	1227.3	0.273166	0.000100059	0.00152037
ENSG00000056487.16	PHF21B	PHD finger protein 21B [Source:HGNC Symbol;Acc:HGNC:25161]	119.732	0.495098	0.000102133	0.00154764
ENSG00000187624.9	C17orf97	chromosome 17 open reading frame 97 [Source:HGNC Symbol;Acc:HGNC:33800]	42.6879	0.630578	0.000102153	0.00154764
ENSG00000187688.15	TRPV2	transient receptor potential cation channel subfamily V member 2 [Source:HGNC Symbol;Acc:HGNC:18082]	14.808	1.14083	0.00010206	0.00154764
ENSG00000143869.7	GDF7	growth differentiation factor 7 [Source:HGNC Symbol;Acc:HGNC:4222]	528.359	1.04465	0.000102538	0.00155196
ENSG00000100084.14	HIRA	histone cell cycle regulator [Source:HGNC Symbol;Acc:HGNC:4916]	469.629	0.324463	0.000103389	0.00156332
ENSG00000168291.13	PDHB	pyruvate dehydrogenase E1 subunit beta [Source:HGNC Symbol;Acc:HGNC:8808]	3371.39	-0.309788	0.000103711	0.00156666
ENSG00000198931.11	APRT	adenine phosphoribosyltransferase [Source:HGNC Symbol;Acc:HGNC:626]	2539.63	0.536059	0.000103871	0.00156755
ENSG00000102384.14	CENPI	centromere protein I [Source:HGNC Symbol;Acc:HGNC:3968]	2233.97	-0.381021	0.000104254	0.0015718
ENSG00000204084.13	INPP5B	inositol polyphosphate-5-phosphatase B [Source:HGNC Symbol;Acc:HGNC:6077]	969.431	-0.248464	0.000104623	0.00157584
ENSG00000135097.7	MSI1	musashi RNA binding protein 1 [Source:HGNC Symbol;Acc:HGNC:7330]	632.583	0.322334	0.000104763	0.00157642
ENSG00000163191.6	S100A11	S100 calcium binding protein A11 [Source:HGNC Symbol;Acc:HGNC:10488]	891.895	0.679963	0.000105341	0.00158205
ENSG00000183072.10	NKX2-5	NK2 homeobox 5 [Source:HGNC Symbol;Acc:HGNC:2488]	370.909	0.505242	0.00010534	0.00158205
ENSG00000086717.19	PPEF1	protein phosphatase with EF-hand domain 1 [Source:HGNC Symbol;Acc:HGNC:9243]	21.7842	1.33889	0.000105846	0.00158581
ENSG00000101181.18	MTG2	mitochondrial ribosome associated GTPase 2 [Source:HGNC Symbol;Acc:HGNC:16239]	1033.67	0.314781	0.000105898	0.00158581
ENSG00000183778.19	B3GALT5	beta-1,3-galactosyltransferase 5 [Source:HGNC Symbol;Acc:HGNC:920]	13.9868	2.44256	0.000105703	0.00158581
ENSG00000033178.13	UBA6	ubiquitin like modifier activating enzyme 6 [Source:HGNC Symbol;Acc:HGNC:25581]	3381.15	-0.279889	0.000106382	0.00159153
ENSG00000164002.12	EXO5	exonuclease 5 [Source:HGNC Symbol;Acc:HGNC:26115]	155.376	-0.490412	0.000106643	0.0015939
ENSG00000115365.13	LANCL1	LanC like glutathione S-transferase 1 [Source:HGNC Symbol;Acc:HGNC:6508]	2497.32	-0.344634	0.00010685	0.00159546
ENSG00000119514.7	GALNT12	polypeptide N-acetylgalactosaminyltransferase 12 [Source:HGNC Symbol;Acc:HGNC:19877]	219.309	-0.435962	0.000106988	0.00159599
ENSG00000119392.16	GLE1	GLE1 RNA export mediator [Source:HGNC Symbol;Acc:HGNC:4315]	2759.9	0.150256	0.000107598	0.00160354
ENSG00000166164.16	BRD7	bromodomain containing 7 [Source:HGNC Symbol;Acc:HGNC:14310]	3751.75	0.184742	0.000109397	0.00162767
ENSG00000237172.4	B3GNT9	UDP-GlcNAc:betaGal beta-1,3-N-acetylglucosaminyltransferase 9 [Source:HGNC Symbol;Acc:HGNC:28714]	21.746	0.819137	0.000109427	0.00162767
ENSG00000166997.8	CNPY4	canopy FGF signaling regulator 4 [Source:HGNC Symbol;Acc:HGNC:28631]	303.167	-0.264138	0.000109591	0.00162856
ENSG00000138468.16	SENP7	SUMO specific peptidase 7 [Source:HGNC Symbol;Acc:HGNC:30402]	426.653	-0.515154	0.000110622	0.00164231
ENSG00000128254.16	YWHAH-AS1	YWHAH antisense RNA 1 [Source:HGNC Symbol;Acc:HGNC:23051]	43.0162	-0.57737	0.000110767	0.00164289
ENSG00000100151.16	PICK1	protein interacting with PRKCA 1 [Source:HGNC Symbol;Acc:HGNC:9394]	844.083	0.238523	0.000112251	0.00166257
ENSG00000128311.14	TST	thiosulfate sulfurtransferase [Source:HGNC Symbol;Acc:HGNC:12388]	407.993	0.573849	0.000112308	0.00166257
ENSG00000100209.11	HSCB	HscB mitochondrial iron-sulfur cluster cochaperone [Source:HGNC Symbol;Acc:HGNC:28913]	355.562	0.315637	0.000113858	0.00168391
ENSG00000122490.19	SLC66A2	solute carrier family 66 member 2 [Source:HGNC Symbol;Acc:HGNC:26188]	364.81	0.441404	0.000114252	0.00168812
ENSG00000162961.14	DPY30	dpy-30 histone methyltransferase complex regulatory subunit [Source:HGNC Symbol;Acc:HGNC:24590]	769.548	-0.215956	0.000114605	0.00169173
ENSG00000152127.9	MGAT5	alpha-1,6-mannosylglycoprotein 6-beta-N-acetylglucosaminyltransferase [Source:HGNC Symbol;Acc:HGNC:7049]	2324.43	-0.227667	0.000116638	0.00172011
ENSG00000040933.16	INPP4A	inositol polyphosphate-4-phosphatase type I A [Source:HGNC Symbol;Acc:HGNC:6074]	1794.16	-0.269098	0.000118591	0.00174336
ENSG00000060656.20	PTPRU	protein tyrosine phosphatase receptor type U [Source:HGNC Symbol;Acc:HGNC:9683]	1475.63	0.439786	0.000118538	0.00174336
ENSG00000198938.2	MT-CO3	mitochondrially encoded cytochrome c oxidase III [Source:HGNC Symbol;Acc:HGNC:7422]	103874	-0.244789	0.000118328	0.00174336
ENSG00000221990.5	EXOC3-AS1	EXOC3 antisense RNA 1 [Source:HGNC Symbol;Acc:HGNC:25175]	96.0116	0.583089	0.000118664	0.00174336
ENSG00000087245.13	MMP2	matrix metallopeptidase 2 [Source:HGNC Symbol;Acc:HGNC:7166]	164.309	1.2484	0.000119192	0.00174946
ENSG00000118873.17	RAB3GAP2	RAB3 GTPase activating non-catalytic protein subunit 2 [Source:HGNC Symbol;Acc:HGNC:17168]	2696.65	-0.273012	0.000119412	0.00175104
ENSG00000149823.9	VPS51	VPS51 subunit of GARP complex [Source:HGNC Symbol;Acc:HGNC:1172]	806.873	0.412544	0.000119927	0.00175693
ENSG00000070423.18	RNF126	ring finger protein 126 [Source:HGNC Symbol;Acc:HGNC:21151]	461.369	0.569196	0.000120615	0.00176517
ENSG00000144580.14	CNOT9	CCR4-NOT transcription complex subunit 9 [Source:HGNC Symbol;Acc:HGNC:10445]	3141.05	-0.245276	0.000120717	0.00176517
ENSG00000162191.14	UBXN1	UBX domain protein 1 [Source:HGNC Symbol;Acc:HGNC:18402]	1540.63	0.301191	0.000120959	0.00176705
ENSG00000143499.14	SMYD2	SET and MYND domain containing 2 [Source:HGNC Symbol;Acc:HGNC:20982]	1211.61	-0.384167	0.000121088	0.00176727
ENSG00000178573.7	MAF	MAF bZIP transcription factor [Source:HGNC Symbol;Acc:HGNC:6776]	1036.5	-0.496716	0.00012132	0.001769
ENSG00000109472.14	CPE	carboxypeptidase E [Source:HGNC Symbol;Acc:HGNC:2303]	1397.66	-0.349128	0.000122411	0.00178323
ENSG00000127080.10	IPPK	inositol-pentakisphosphate 2-kinase [Source:HGNC Symbol;Acc:HGNC:14645]	635.596	0.205529	0.000123134	0.00179208
ENSG00000130158.14	DOCK6	dedicator of cytokinesis 6 [Source:HGNC Symbol;Acc:HGNC:19189]	534.442	0.391486	0.000124778	0.0018143
ENSG00000123739.11	PLA2G12A	phospholipase A2 group XIIA [Source:HGNC Symbol;Acc:HGNC:18554]	1037.81	-0.366194	0.000125032	0.0018163
ENSG00000067560.14	RHOA	ras homolog family member A [Source:HGNC Symbol;Acc:HGNC:667]	7686.62	-0.292722	0.000125744	0.00182291
ENSG00000104321.11	TRPA1	transient receptor potential cation channel subfamily A member 1 [Source:HGNC Symbol;Acc:HGNC:497]	42.9581	-1.23241	0.000125839	0.00182291
ENSG00000185803.12	SLC52A2	solute carrier family 52 member 2 [Source:HGNC Symbol;Acc:HGNC:30224]	624.293	0.500983	0.000125804	0.00182291
ENSG00000130649.10	CYP2E1	cytochrome P450 family 2 subfamily E member 1 [Source:HGNC Symbol;Acc:HGNC:2631]	40.3596	0.74862	0.000126033	0.00182401
ENSG00000112137.19	PHACTR1	phosphatase and actin regulator 1 [Source:HGNC Symbol;Acc:HGNC:20990]	35.7152	-1.41305	0.000126303	0.00182622
ENSG00000108604.18	SMARCD2	SWI/SNF related, matrix associated, actin dependent regulator of chromatin, subfamily d, member 2 [Source:HGNC Symbol;Acc:HGNC:11107]	2678.16	0.241872	0.000126813	0.00183189
ENSG00000196262.15	PPIA	peptidylprolyl isomerase A [Source:HGNC Symbol;Acc:HGNC:9253]	17985.1	-0.324936	0.000127789	0.00184427
ENSG00000074842.8	MYDGF	myeloid derived growth factor [Source:HGNC Symbol;Acc:HGNC:16948]	1354.57	0.290243	0.000128372	0.00185096
ENSG00000015676.18	NUDCD3	NudC domain containing 3 [Source:HGNC Symbol;Acc:HGNC:22208]	2341.05	-0.293432	0.000128869	0.00185334
ENSG00000137275.16	RIPK1	receptor interacting serine/threonine kinase 1 [Source:HGNC Symbol;Acc:HGNC:10019]	1129.21	-0.367135	0.000128869	0.00185334
ENSG00000197756.10	RPL37A	ribosomal protein L37a [Source:HGNC Symbol;Acc:HGNC:10348]	11998	-0.288403	0.000128895	0.00185334
ENSG00000178917.17	ZNF852	zinc finger protein 852 [Source:HGNC Symbol;Acc:HGNC:27713]	186.875	-0.602051	0.000129908	0.00186617
ENSG00000256073.4	URB1-AS1	URB1 antisense RNA 1 (head to head) [Source:HGNC Symbol;Acc:HGNC:23128]	111.777	0.56867	0.000130063	0.00186669
ENSG00000099860.9	GADD45B	growth arrest and DNA damage inducible beta [Source:HGNC Symbol;Acc:HGNC:4096]	181.532	0.813544	0.000131725	0.0018853
ENSG00000181830.9	SLC35C1	solute carrier family 35 member C1 [Source:HGNC Symbol;Acc:HGNC:20197]	605.827	0.331083	0.000131636	0.0018853
ENSG00000176842.16	IRX5	iroquois homeobox 5 [Source:HGNC Symbol;Acc:HGNC:14361]	79.7088	0.463858	0.000132082	0.00188867
ENSG00000103502.14	CDIPT	CDP-diacylglycerol--inositol 3-phosphatidyltransferase [Source:HGNC Symbol;Acc:HGNC:1769]	1857.09	0.375361	0.000132469	0.00189246
ENSG00000110492.17	MDK	midkine [Source:HGNC Symbol;Acc:HGNC:6972]	1572.02	0.971307	0.000133211	0.00190131
ENSG00000130762.15	ARHGEF16	Rho guanine nucleotide exchange factor 16 [Source:HGNC Symbol;Acc:HGNC:15515]	88.2482	0.595031	0.000133717	0.00190556
ENSG00000196230.14	TUBB	tubulin beta class I [Source:HGNC Symbol;Acc:HGNC:20778]	61526.2	-0.21624	0.000133754	0.00190556
ENSG00000146592.17	CREB5	cAMP responsive element binding protein 5 [Source:HGNC Symbol;Acc:HGNC:16844]	995.405	-0.594095	0.000135023	0.00192093
ENSG00000242193.11	CRYZL2P	crystallin zeta like 2, pseudogene [Source:HGNC Symbol;Acc:HGNC:52164]	13.4623	-0.0482514	0.00013508	0.00192093
ENSG00000132383.12	RPA1	replication protein A1 [Source:HGNC Symbol;Acc:HGNC:10289]	6401.27	-0.186843	0.000136189	0.00193493
ENSG00000147614.4	ATP6V0D2	ATPase H+ transporting V0 subunit d2 [Source:HGNC Symbol;Acc:HGNC:18266]	18.9225	2.39155	0.000137191	0.00194739
ENSG00000013619.15	MAMLD1	mastermind like domain containing 1 [Source:HGNC Symbol;Acc:HGNC:2568]	158.619	0.669262	0.00013744	0.00194854
ENSG00000168488.19	ATXN2L	ataxin 2 like [Source:HGNC Symbol;Acc:HGNC:31326]	4128.24	0.304814	0.000137524	0.00194854
ENSG00000013288.9	MAN2B2	mannosidase alpha class 2B member 2 [Source:HGNC Symbol;Acc:HGNC:29623]	598.308	0.298369	0.000137658	0.00194866
ENSG00000103034.15	NDRG4	NDRG family member 4 [Source:HGNC Symbol;Acc:HGNC:14466]	292.774	0.756258	0.000138153	0.0019539
ENSG00000154518.10	ATP5MC3	ATP synthase membrane subunit c locus 3 [Source:HGNC Symbol;Acc:HGNC:843]	5727.9	-0.339917	0.000138898	0.00196264
ENSG00000177946.7	CENPBD1P	CENPB DNA-binding domain containing 1, pseudogene [Source:HGNC Symbol;Acc:HGNC:28272]	365.594	0.38273	0.00013995	0.00197571
ENSG00000152208.13	GRID2	glutamate ionotropic receptor delta type subunit 2 [Source:HGNC Symbol;Acc:HGNC:4576]	11.4375	-1.38515	0.000140868	0.00198687
ENSG00000160445.11	ZER1	zyg-11 related cell cycle regulator [Source:HGNC Symbol;Acc:HGNC:30960]	1042.18	0.273392	0.000141505	0.00199403
ENSG00000168137.20	SETD5	SET domain containing 5 [Source:HGNC Symbol;Acc:HGNC:25566]	5899.21	-0.332165	0.000141913	0.00199797
ENSG00000176046.9	NUPR1	nuclear protein 1, transcriptional regulator [Source:HGNC Symbol;Acc:HGNC:29990]	6.65846	0.121624	0.000142813	0.00200882
ENSG00000153574.9	RPIA	ribose 5-phosphate isomerase A [Source:HGNC Symbol;Acc:HGNC:10297]	997.804	-0.290146	0.000142971	0.00200923
ENSG00000151233.11	GXYLT1	glucoside xylosyltransferase 1 [Source:HGNC Symbol;Acc:HGNC:27482]	1573.55	-0.4246	0.000143476	0.00201268
ENSG00000198700.10	IPO9	importin 9 [Source:HGNC Symbol;Acc:HGNC:19425]	7770.99	-0.382585	0.000143455	0.00201268
ENSG00000010256.11	UQCRC1	ubiquinol-cytochrome c reductase core protein 1 [Source:HGNC Symbol;Acc:HGNC:12585]	4767.66	-0.251424	0.000144608	0.00202569
ENSG00000115947.14	ORC4	origin recognition complex subunit 4 [Source:HGNC Symbol;Acc:HGNC:8490]	1770.49	-0.319197	0.000144707	0.00202569
ENSG00000130558.20	OLFM1	olfactomedin 1 [Source:HGNC Symbol;Acc:HGNC:17187]	40.5829	1.08475	0.000144795	0.00202569
ENSG00000159753.15	CARMIL2	capping protein regulator and myosin 1 linker 2 [Source:HGNC Symbol;Acc:HGNC:27089]	375.403	0.716554	0.000144979	0.00202645
ENSG00000071243.16	ING3	inhibitor of growth family member 3 [Source:HGNC Symbol;Acc:HGNC:14587]	1179.91	-0.337183	0.000145437	0.00203101
ENSG00000105464.4	GRIN2D	glutamate ionotropic receptor NMDA type subunit 2D [Source:HGNC Symbol;Acc:HGNC:4588]	128.003	0.455006	0.000145894	0.00203557
ENSG00000182858.14	ALG12	ALG12 alpha-1,6-mannosyltransferase [Source:HGNC Symbol;Acc:HGNC:19358]	809.555	0.265363	0.000147261	0.00205279
ENSG00000143624.14	INTS3	integrator complex subunit 3 [Source:HGNC Symbol;Acc:HGNC:26153]	4479.54	-0.234845	0.000147565	0.00205519
ENSG00000157350.13	ST3GAL2	ST3 beta-galactoside alpha-2,3-sialyltransferase 2 [Source:HGNC Symbol;Acc:HGNC:10863]	693.053	0.470473	0.000148114	0.00206099
ENSG00000119013.10	NDUFB3	NADH:ubiquinone oxidoreductase subunit B3 [Source:HGNC Symbol;Acc:HGNC:7698]	822.123	-0.30184	0.000148756	0.00206806
ENSG00000160746.13	ANO10	anoctamin 10 [Source:HGNC Symbol;Acc:HGNC:25519]	831.132	-0.358376	0.00014904	0.00206831
ENSG00000172869.15	DMXL1	Dmx like 1 [Source:HGNC Symbol;Acc:HGNC:2937]	1753.67	-0.353495	0.000148929	0.00206831
ENSG00000148985.20	PGAP2	post-GPI attachment to proteins 2 [Source:HGNC Symbol;Acc:HGNC:17893]	648.255	-0.26557	0.000149375	0.00206927
ENSG00000180263.14	FGD6	FYVE, RhoGEF and PH domain containing 6 [Source:HGNC Symbol;Acc:HGNC:21740]	386.607	-0.46833	0.000149291	0.00206927
ENSG00000110719.11	TCIRG1	T cell immune regulator 1, ATPase H+ transporting V0 subunit a3 [Source:HGNC Symbol;Acc:HGNC:11647]	98.768	0.580424	0.000149823	0.00207177
ENSG00000127418.15	FGFRL1	fibroblast growth factor receptor like 1 [Source:HGNC Symbol;Acc:HGNC:3693]	896.295	0.387493	0.00014979	0.00207177
ENSG00000214652.6	ZNF727	zinc finger protein 727 [Source:HGNC Symbol;Acc:HGNC:22785]	7.20179	2.89853	0.00015192	0.0020989
ENSG00000140688.17	RUSF1	RUS family member 1 [Source:HGNC Symbol;Acc:HGNC:25848]	1185.94	0.471709	0.000153397	0.00211742
ENSG00000173653.8	RCE1	Ras converting CAAX endopeptidase 1 [Source:HGNC Symbol;Acc:HGNC:13721]	602.246	0.331755	0.00015361	0.00211848
ENSG00000176170.14	SPHK1	sphingosine kinase 1 [Source:HGNC Symbol;Acc:HGNC:11240]	144.153	0.745573	0.000154368	0.00212705
ENSG00000112787.14	FBRSL1	fibrosin like 1 [Source:HGNC Symbol;Acc:HGNC:29308]	1140.41	0.512452	0.000154553	0.0021277
ENSG00000055950.17	MRPL43	mitochondrial ribosomal protein L43 [Source:HGNC Symbol;Acc:HGNC:14517]	951.478	0.287009	0.000155275	0.00213537
ENSG00000128609.16	NDUFA5	NADH:ubiquinone oxidoreductase subunit A5 [Source:HGNC Symbol;Acc:HGNC:7688]	2164.93	-0.300294	0.000155398	0.00213537
ENSG00000170166.6	HOXD4	homeobox D4 [Source:HGNC Symbol;Acc:HGNC:5138]	91.4241	-0.415169	0.000155522	0.00213537
ENSG00000132424.17	PNISR	PNN interacting serine and arginine rich protein [Source:HGNC Symbol;Acc:HGNC:21222]	5139.92	-0.222779	0.000155873	0.0021383
ENSG00000104435.14	STMN2	stathmin 2 [Source:HGNC Symbol;Acc:HGNC:10577]	6.79	2.97105	0.000156182	0.00214064
ENSG00000025434.19	NR1H3	nuclear receptor subfamily 1 group H member 3 [Source:HGNC Symbol;Acc:HGNC:7966]	182.299	0.456951	0.00015812	0.00216338
ENSG00000171863.15	RPS7	ribosomal protein S7 [Source:HGNC Symbol;Acc:HGNC:10440]	15529.5	-0.272485	0.000158015	0.00216338
ENSG00000141098.13	GFOD2	glucose-fructose oxidoreductase domain containing 2 [Source:HGNC Symbol;Acc:HGNC:28159]	785.89	0.278341	0.000158805	0.00217085
ENSG00000183723.13	CMTM4	CKLF like MARVEL transmembrane domain containing 4 [Source:HGNC Symbol;Acc:HGNC:19175]	2614.17	0.306248	0.000158961	0.00217107
ENSG00000167925.16	GHDC	GH3 domain containing [Source:HGNC Symbol;Acc:HGNC:24438]	427.313	0.366245	0.000159559	0.00217541
ENSG00000184661.14	CDCA2	cell division cycle associated 2 [Source:HGNC Symbol;Acc:HGNC:14623]	1402.38	-0.24092	0.000159479	0.00217541
ENSG00000130414.13	NDUFA10	NADH:ubiquinone oxidoreductase subunit A10 [Source:HGNC Symbol;Acc:HGNC:7684]	2660.28	-0.296587	0.000159777	0.00217647
ENSG00000185022.12	MAFF	MAF bZIP transcription factor F [Source:HGNC Symbol;Acc:HGNC:6780]	32.2051	0.978722	0.000162636	0.00221347
ENSG00000260193.1	LINC02846	long intergenic non-protein coding RNA 2846 [Source:HGNC Symbol;Acc:HGNC:54381]	18.6881	0.902446	0.000163426	0.00222229
ENSG00000239653.1	PSMD6-AS2	PSMD6 antisense RNA 2 [Source:HGNC Symbol;Acc:HGNC:44125]	46.1794	-0.655369	0.000164626	0.00223664
ENSG00000141013.17	GAS8	growth arrest specific 8 [Source:HGNC Symbol;Acc:HGNC:4166]	561.364	0.364509	0.000166057	0.00225411
ENSG00000103067.14	ESRP2	epithelial splicing regulatory protein 2 [Source:HGNC Symbol;Acc:HGNC:26152]	10.5586	-1.36897	0.000167198	0.00226608
ENSG00000167680.17	SEMA6B	semaphorin 6B [Source:HGNC Symbol;Acc:HGNC:10739]	49.1938	0.785916	0.000167231	0.00226608
ENSG00000238227.8	TMEM250	transmembrane protein 250 [Source:HGNC Symbol;Acc:HGNC:31009]	1040.39	0.331459	0.000168088	0.00227372
ENSG00000135249.8	RINT1	RAD50 interactor 1 [Source:HGNC Symbol;Acc:HGNC:21876]	1782.24	-0.238323	0.000169131	0.00228585
ENSG00000129636.13	ITFG1	integrin alpha FG-GAP repeat containing 1 [Source:HGNC Symbol;Acc:HGNC:30697]	1118.25	0.261542	0.000171363	0.002314
ENSG00000198169.9	ZNF251	zinc finger protein 251 [Source:HGNC Symbol;Acc:HGNC:13045]	507.008	0.354082	0.000172853	0.00233208
ENSG00000177406.5	NINJ2-AS1	NINJ2 antisense RNA 1 [Source:HGNC Symbol;Acc:HGNC:40405]	48.3339	0.724056	0.00017333	0.0023365
ENSG00000010319.7	SEMA3G	semaphorin 3G [Source:HGNC Symbol;Acc:HGNC:30400]	102.479	-0.443274	0.000174033	0.00233785
ENSG00000173918.15	C1QTNF1	C1q and TNF related 1 [Source:HGNC Symbol;Acc:HGNC:14324]	43.7644	0.749064	0.000173776	0.00233785
ENSG00000185950.9	IRS2	insulin receptor substrate 2 [Source:HGNC Symbol;Acc:HGNC:6126]	211.172	0.660729	0.00017394	0.00233785
ENSG00000070269.14	TMEM260	transmembrane protein 260 [Source:HGNC Symbol;Acc:HGNC:20185]	556.744	-0.286333	0.000174846	0.00234675
ENSG00000145041.16	DCAF1	DDB1 and CUL4 associated factor 1 [Source:HGNC Symbol;Acc:HGNC:30911]	2855.53	-0.356505	0.000175365	0.00235168
ENSG00000128573.28	FOXP2	forkhead box P2 [Source:HGNC Symbol;Acc:HGNC:13875]	338.366	-0.79455	0.000175579	0.00235251
ENSG00000000457.14	SCYL3	SCY1 like pseudokinase 3 [Source:HGNC Symbol;Acc:HGNC:19285]	430.629	-0.181851	0.000176301	0.00235604
ENSG00000160007.20	ARHGAP35	Rho GTPase activating protein 35 [Source:HGNC Symbol;Acc:HGNC:4591]	2493.6	-0.230293	0.000176449	0.00235604
ENSG00000161980.6	POLR3K	RNA polymerase III subunit K [Source:HGNC Symbol;Acc:HGNC:14121]	1442.55	0.407616	0.000176292	0.00235604
ENSG00000179761.12	PIPOX	pipecolic acid and sarcosine oxidase [Source:HGNC Symbol;Acc:HGNC:17804]	16.1164	0.786662	0.000176125	0.00235604
ENSG00000104490.18	NCALD	neurocalcin delta [Source:HGNC Symbol;Acc:HGNC:7655]	61.3978	-0.747499	0.000177696	0.00236862
ENSG00000161513.12	FDXR	ferredoxin reductase [Source:HGNC Symbol;Acc:HGNC:3642]	231.183	0.572735	0.000177657	0.00236862
ENSG00000134574.12	DDB2	damage specific DNA binding protein 2 [Source:HGNC Symbol;Acc:HGNC:2718]	509.507	0.538592	0.000179319	0.0023882
ENSG00000154917.11	RAB6B	RAB6B, member RAS oncogene family [Source:HGNC Symbol;Acc:HGNC:14902]	421.673	-0.588591	0.000180341	0.00239975
ENSG00000136682.16	ZNG1B	Zn regulated GTPase metalloprotein activator 1B [Source:HGNC Symbol;Acc:HGNC:17907]	468.069	-0.340619	0.000181482	0.00241186
ENSG00000171681.13	ATF7IP	activating transcription factor 7 interacting protein [Source:HGNC Symbol;Acc:HGNC:20092]	2955.52	-0.348689	0.000181561	0.00241186
ENSG00000124260.12	MAGEA10	MAGE family member A10 [Source:HGNC Symbol;Acc:HGNC:6797]	114.017	-0.0918276	0.000182847	0.00242687
ENSG00000137959.17	IFI44L	interferon induced protein 44 like [Source:HGNC Symbol;Acc:HGNC:17817]	8.41102	-1.47364	0.000183607	0.00243487
ENSG00000136827.12	TOR1A	torsin family 1 member A [Source:HGNC Symbol;Acc:HGNC:3098]	1284.99	0.239236	0.000183874	0.00243632
ENSG00000103264.18	FBXO31	F-box protein 31 [Source:HGNC Symbol;Acc:HGNC:16510]	842.529	0.353355	0.000184673	0.00244483
ENSG00000041982.17	TNC	tenascin C [Source:HGNC Symbol;Acc:HGNC:5318]	223.994	0.965095	0.000185245	0.00244614
ENSG00000144468.17	RHBDD1	rhomboid domain containing 1 [Source:HGNC Symbol;Acc:HGNC:23081]	895.731	-0.258659	0.000185081	0.00244614
ENSG00000156521.14	TYSND1	trypsin like peroxisomal matrix peptidase 1 [Source:HGNC Symbol;Acc:HGNC:28531]	691.77	0.353268	0.000185185	0.00244614
ENSG00000203706.9	SERTAD4-AS1	SERTAD4 antisense RNA 1 [Source:HGNC Symbol;Acc:HGNC:32019]	21.0067	0.756777	0.000185803	0.00245143
ENSG00000031003.11	FAM13B	family with sequence similarity 13 member B [Source:HGNC Symbol;Acc:HGNC:1335]	1970.48	-0.313185	0.000186257	0.00245325
ENSG00000102054.18	RBBP7	RB binding protein 7, chromatin remodeling factor [Source:HGNC Symbol;Acc:HGNC:9890]	10564.2	-0.302762	0.000186187	0.00245325
ENSG00000164294.14	GPX8	glutathione peroxidase 8 (putative) [Source:HGNC Symbol;Acc:HGNC:33100]	1317.98	-0.440324	0.000186701	0.00245702
ENSG00000100726.15	TELO2	telomere maintenance 2 [Source:HGNC Symbol;Acc:HGNC:29099]	862.945	0.636756	0.000187128	0.00246055
ENSG00000174628.17	IQCK	IQ motif containing K [Source:HGNC Symbol;Acc:HGNC:28556]	144.554	0.398493	0.000188405	0.00247396
ENSG00000198860.14	TSEN15	tRNA splicing endonuclease subunit 15 [Source:HGNC Symbol;Acc:HGNC:16791]	1316.01	-0.256886	0.000188466	0.00247396
ENSG00000087074.9	PPP1R15A	protein phosphatase 1 regulatory subunit 15A [Source:HGNC Symbol;Acc:HGNC:14375]	695.161	0.555534	0.000188838	0.00247674
ENSG00000060069.18	CTDP1	CTD phosphatase subunit 1 [Source:HGNC Symbol;Acc:HGNC:2498]	393.645	0.358441	0.000189215	0.00247959
ENSG00000188846.14	RPL14	ribosomal protein L14 [Source:HGNC Symbol;Acc:HGNC:10305]	16652.8	-0.237254	0.000190345	0.0024902
ENSG00000196482.18	ESRRG	estrogen related receptor gamma [Source:HGNC Symbol;Acc:HGNC:3474]	176.998	-0.847817	0.000190212	0.0024902
ENSG00000071794.16	HLTF	helicase like transcription factor [Source:HGNC Symbol;Acc:HGNC:11099]	4624.18	-0.37218	0.000192393	0.00251487
ENSG00000165801.10	ARHGEF40	Rho guanine nucleotide exchange factor 40 [Source:HGNC Symbol;Acc:HGNC:25516]	358.927	0.457685	0.000192722	0.00251705
ENSG00000114107.9	CEP70	centrosomal protein 70 [Source:HGNC Symbol;Acc:HGNC:29972]	455.23	-0.475953	0.0001932	0.00252118
ENSG00000176058.13	TPRN	taperin [Source:HGNC Symbol;Acc:HGNC:26894]	328.781	0.545464	0.000193438	0.00252217
ENSG00000163644.15	PPM1K	protein phosphatase, Mg2+/Mn2+ dependent 1K [Source:HGNC Symbol;Acc:HGNC:25415]	1191.96	-0.324213	0.000194414	0.00253276
ENSG00000007968.7	E2F2	E2F transcription factor 2 [Source:HGNC Symbol;Acc:HGNC:3114]	963.622	0.397314	0.000195449	0.00253886
ENSG00000124713.6	GNMT	glycine N-methyltransferase [Source:HGNC Symbol;Acc:HGNC:4415]	13.1138	0.918472	0.000195288	0.00253886
ENSG00000136243.18	NUP42	nucleoporin 42 [Source:HGNC Symbol;Acc:HGNC:17010]	1180.81	-0.397901	0.000195287	0.00253886
ENSG00000167676.5	PLIN4	perilipin 4 [Source:HGNC Symbol;Acc:HGNC:29393]	22.0416	0.887309	0.000195536	0.00253886
ENSG00000197122.13	SRC	SRC proto-oncogene, non-receptor tyrosine kinase [Source:HGNC Symbol;Acc:HGNC:11283]	661.194	0.541118	0.000197863	0.00256693
ENSG00000127870.17	RNF6	ring finger protein 6 [Source:HGNC Symbol;Acc:HGNC:10069]	1296.18	0.40593	0.000198931	0.00257863
ENSG00000173846.13	PLK3	polo like kinase 3 [Source:HGNC Symbol;Acc:HGNC:2154]	74.8918	0.599046	0.000199627	0.00258334
ENSG00000151491.14	EPS8	epidermal growth factor receptor pathway substrate 8 [Source:HGNC Symbol;Acc:HGNC:3420]	838.664	-0.268475	0.000201672	0.00260762
ENSG00000103257.9	SLC7A5	solute carrier family 7 member 5 [Source:HGNC Symbol;Acc:HGNC:11063]	8181.18	0.775775	0.000202763	0.00261956
ENSG00000172361.6	CFAP53	cilia and flagella associated protein 53 [Source:HGNC Symbol;Acc:HGNC:26530]	14.2774	0.976196	0.00020305	0.00262109
ENSG00000116044.17	NFE2L2	NFE2 like bZIP transcription factor 2 [Source:HGNC Symbol;Acc:HGNC:7782]	1617.36	-0.29267	0.000203527	0.00262506
ENSG00000223573.7	TINCR	TINCR ubiquitin domain containing [Source:HGNC Symbol;Acc:HGNC:14607]	43.7136	0.565219	0.000204866	0.00264013
ENSG00000138944.8	SHISAL1	shisa like 1 [Source:HGNC Symbol;Acc:HGNC:29335]	415.246	0.502913	0.000205043	0.00264023
ENSG00000130717.13	UCK1	uridine-cytidine kinase 1 [Source:HGNC Symbol;Acc:HGNC:14859]	1266.5	0.254431	0.000206263	0.00265374
ENSG00000148803.12	FUOM	fucose mutarotase [Source:HGNC Symbol;Acc:HGNC:24733]	225.082	0.454863	0.000206975	0.00265629
ENSG00000187531.14	SIRT7	sirtuin 7 [Source:HGNC Symbol;Acc:HGNC:14935]	497.462	0.306428	0.000206903	0.00265629
ENSG00000271643.2	PDCD6IP-DT	PDCD6IP divergent transcript [Source:HGNC Symbol;Acc:HGNC:55244]	147.591	-0.519501	0.000206886	0.00265629
ENSG00000099904.16	ZDHHC8	zinc finger DHHC-type palmitoyltransferase 8 [Source:HGNC Symbol;Acc:HGNC:18474]	706.181	0.498362	0.000208077	0.00266613
ENSG00000108474.17	PIGL	phosphatidylinositol glycan anchor biosynthesis class L [Source:HGNC Symbol;Acc:HGNC:8966]	386.361	0.282649	0.000208085	0.00266613
ENSG00000102230.14	PCYT1B	phosphate cytidylyltransferase 1B, choline [Source:HGNC Symbol;Acc:HGNC:8755]	168.774	1.0278	0.000209278	0.0026792
ENSG00000167657.14	DAPK3	death associated protein kinase 3 [Source:HGNC Symbol;Acc:HGNC:2676]	819.568	0.338012	0.000210084	0.00268731
ENSG00000163874.11	ZC3H12A	zinc finger CCCH-type containing 12A [Source:HGNC Symbol;Acc:HGNC:26259]	95.8862	0.519196	0.000210595	0.00269163
ENSG00000198521.12	ZNF43	zinc finger protein 43 [Source:HGNC Symbol;Acc:HGNC:13109]	6.74284	4.19499	0.000211315	0.00269861
ENSG00000188986.9	NELFB	negative elongation factor complex member B [Source:HGNC Symbol;Acc:HGNC:24324]	1379.2	0.328859	0.000211627	0.00270037
ENSG00000177508.12	IRX3	iroquois homeobox 3 [Source:HGNC Symbol;Acc:HGNC:14360]	82.9987	0.55015	0.00021182	0.00270061
ENSG00000160284.15	SPATC1L	spermatogenesis and centriole associated 1 like [Source:HGNC Symbol;Acc:HGNC:1298]	125.205	0.473941	0.000211999	0.00270068
ENSG00000116539.14	ASH1L	ASH1 like histone lysine methyltransferase [Source:HGNC Symbol;Acc:HGNC:19088]	3702.84	-0.296626	0.000214979	0.0027364
ENSG00000172732.12	MUS81	MUS81 structure-specific endonuclease subunit [Source:HGNC Symbol;Acc:HGNC:29814]	709.404	0.316532	0.000216108	0.00274852
ENSG00000108679.13	LGALS3BP	galectin 3 binding protein [Source:HGNC Symbol;Acc:HGNC:6564]	395.202	1.83524	0.000216725	0.00275186
ENSG00000168701.19	TMEM208	transmembrane protein 208 [Source:HGNC Symbol;Acc:HGNC:25015]	886.995	0.349041	0.000216639	0.00275186
ENSG00000115594.12	IL1R1	interleukin 1 receptor type 1 [Source:HGNC Symbol;Acc:HGNC:5993]	42.8229	-0.63678	0.000217253	0.00275631
ENSG00000083123.15	BCKDHB	branched chain keto acid dehydrogenase E1 subunit beta [Source:HGNC Symbol;Acc:HGNC:987]	618.174	-0.315982	0.000220103	0.00278983
ENSG00000183688.4	RFLNB	refilin B [Source:HGNC Symbol;Acc:HGNC:28705]	1401.96	0.321197	0.000220254	0.00278983
ENSG00000197111.16	PCBP2	poly(rC) binding protein 2 [Source:HGNC Symbol;Acc:HGNC:8648]	5079.15	-0.204322	0.00022181	0.00280724
ENSG00000143390.18	RFX5	regulatory factor X5 [Source:HGNC Symbol;Acc:HGNC:9986]	2996.65	-0.237008	0.000223211	0.00282267
ENSG00000160789.24	LMNA	lamin A/C [Source:HGNC Symbol;Acc:HGNC:6636]	887.621	0.528926	0.000223769	0.00282512
ENSG00000164604.14	GPR85	G protein-coupled receptor 85 [Source:HGNC Symbol;Acc:HGNC:4536]	53.0648	-0.774018	0.00022366	0.00282512
ENSG00000064419.14	TNPO3	transportin 3 [Source:HGNC Symbol;Acc:HGNC:17103]	4144.9	-0.317915	0.000225109	0.00283974
ENSG00000104976.13	SNAPC2	small nuclear RNA activating complex polypeptide 2 [Source:HGNC Symbol;Acc:HGNC:11135]	148.016	0.510776	0.000226253	0.00284751
ENSG00000115159.16	GPD2	glycerol-3-phosphate dehydrogenase 2 [Source:HGNC Symbol;Acc:HGNC:4456]	1600.97	-0.21183	0.000226002	0.00284751
ENSG00000168374.11	ARF4	ADP ribosylation factor 4 [Source:HGNC Symbol;Acc:HGNC:655]	3943.64	-0.343602	0.000226275	0.00284751
ENSG00000012660.14	ELOVL5	ELOVL fatty acid elongase 5 [Source:HGNC Symbol;Acc:HGNC:21308]	3706.63	-0.312702	0.000227021	0.00285458
ENSG00000145808.10	ADAMTS19	ADAM metallopeptidase with thrombospondin type 1 motif 19 [Source:HGNC Symbol;Acc:HGNC:17111]	126.679	-0.371907	0.000228657	0.00287283
ENSG00000104969.11	SGTA	small glutamine rich tetratricopeptide repeat co-chaperone alpha [Source:HGNC Symbol;Acc:HGNC:10819]	2978.21	0.365902	0.000231025	0.00289588
ENSG00000159403.18	C1R	complement C1r [Source:HGNC Symbol;Acc:HGNC:1246]	70.5547	-0.689193	0.000231051	0.00289588
ENSG00000197576.14	HOXA4	homeobox A4 [Source:HGNC Symbol;Acc:HGNC:5105]	83.3581	-0.806962	0.000230974	0.00289588
ENSG00000155368.18	DBI	diazepam binding inhibitor, acyl-CoA binding protein [Source:HGNC Symbol;Acc:HGNC:2690]	1708.36	-0.358806	0.000231975	0.00290511
ENSG00000103335.22	PIEZO1	piezo type mechanosensitive ion channel component 1 [Source:HGNC Symbol;Acc:HGNC:28993]	1421.51	0.618075	0.000233611	0.00292324
ENSG00000185252.19	ZNF74	zinc finger protein 74 [Source:HGNC Symbol;Acc:HGNC:13144]	929.803	0.269533	0.000233861	0.00292401
ENSG00000112972.15	HMGCS1	3-hydroxy-3-methylglutaryl-CoA synthase 1 [Source:HGNC Symbol;Acc:HGNC:5007]	5258.41	-0.354407	0.000235742	0.00294516
ENSG00000039523.20	RIPOR1	RHO family interacting cell polarization regulator 1 [Source:HGNC Symbol;Acc:HGNC:25836]	882.25	0.579167	0.000236244	0.00294906
ENSG00000146802.13	TMEM168	transmembrane protein 168 [Source:HGNC Symbol;Acc:HGNC:25826]	984.716	-0.399634	0.0002374	0.00296111
ENSG00000075914.13	EXOSC7	exosome component 7 [Source:HGNC Symbol;Acc:HGNC:28112]	712.891	-0.251229	0.000238327	0.00297029
ENSG00000002834.18	LASP1	LIM and SH3 protein 1 [Source:HGNC Symbol;Acc:HGNC:6513]	1994.05	0.292498	0.000240578	0.00299594
ENSG00000143393.17	PI4KB	phosphatidylinositol 4-kinase beta [Source:HGNC Symbol;Acc:HGNC:8984]	4582.19	-0.23004	0.000240818	0.00299652
ENSG00000128654.14	MTX2	metaxin 2 [Source:HGNC Symbol;Acc:HGNC:7506]	1106.79	-0.261109	0.000241579	0.00300353
ENSG00000154175.18	ABI3BP	ABI family member 3 binding protein [Source:HGNC Symbol;Acc:HGNC:17265]	18.0337	-1.04465	0.000241958	0.00300353
ENSG00000234129.10	HCCS-DT	HCCS divergent transcript [Source:HGNC Symbol;Acc:HGNC:55698]	40.0605	0.495221	0.000241962	0.00300353
ENSG00000144136.11	SLC20A1	solute carrier family 20 member 1 [Source:HGNC Symbol;Acc:HGNC:10946]	4536.96	-0.278253	0.000244846	0.00303449
ENSG00000062194.16	GPBP1	GC-rich promoter binding protein 1 [Source:HGNC Symbol;Acc:HGNC:29520]	3721.97	-0.198507	0.000246273	0.00304974
ENSG00000141580.16	WDR45B	WD repeat domain 45B [Source:HGNC Symbol;Acc:HGNC:25072]	2317.46	0.286298	0.000246931	0.00305545
ENSG00000114021.12	NIT2	nitrilase family member 2 [Source:HGNC Symbol;Acc:HGNC:29878]	816.149	-0.287638	0.000247185	0.00305616
ENSG00000090581.11	GNPTG	N-acetylglucosamine-1-phosphate transferase subunit gamma [Source:HGNC Symbol;Acc:HGNC:23026]	374.916	0.372077	0.000248057	0.00306388
ENSG00000128564.8	VGF	VGF nerve growth factor inducible [Source:HGNC Symbol;Acc:HGNC:12684]	9.10119	1.86338	0.000248204	0.00306388
ENSG00000091651.9	ORC6	origin recognition complex subunit 6 [Source:HGNC Symbol;Acc:HGNC:17151]	1743.88	0.27552	0.000249875	0.00308205
ENSG00000120896.14	SORBS3	sorbin and SH3 domain containing 3 [Source:HGNC Symbol;Acc:HGNC:30907]	596.29	0.448964	0.000250123	0.00308267
ENSG00000116885.18	OSCP1	organic solute carrier partner 1 [Source:HGNC Symbol;Acc:HGNC:29971]	155.537	0.436472	0.000253204	0.00311816
ENSG00000008735.14	MAPK8IP2	mitogen-activated protein kinase 8 interacting protein 2 [Source:HGNC Symbol;Acc:HGNC:6883]	768.821	0.489485	0.000255288	0.00313389
ENSG00000103174.13	NAGPA	N-acetylglucosamine-1-phosphodiester alpha-N-acetylglucosaminidase [Source:HGNC Symbol;Acc:HGNC:17378]	399.671	0.50342	0.000255101	0.00313389
ENSG00000119333.12	DYNC2I2	dynein 2 intermediate chain 2 [Source:HGNC Symbol;Acc:HGNC:28296]	888.487	0.348255	0.000255168	0.00313389
ENSG00000189184.12	PCDH18	protocadherin 18 [Source:HGNC Symbol;Acc:HGNC:14268]	182.123	-0.578672	0.000255247	0.00313389
ENSG00000111261.14	MANSC1	MANSC domain containing 1 [Source:HGNC Symbol;Acc:HGNC:25505]	445.102	-0.487892	0.000258439	0.00315722
ENSG00000111554.15	MDM1	Mdm1 nuclear protein [Source:HGNC Symbol;Acc:HGNC:29917]	568.211	-0.286178	0.000258612	0.00315722
ENSG00000114391.14	RPL24	ribosomal protein L24 [Source:HGNC Symbol;Acc:HGNC:10325]	13373.6	-0.280709	0.000258054	0.00315722
ENSG00000116984.15	MTR	5-methyltetrahydrofolate-homocysteine methyltransferase [Source:HGNC Symbol;Acc:HGNC:7468]	7329.33	-0.310436	0.000257944	0.00315722
ENSG00000139438.6	FAM222A	family with sequence similarity 222 member A [Source:HGNC Symbol;Acc:HGNC:25915]	165.945	0.407278	0.000257606	0.00315722
ENSG00000156711.17	MAPK13	mitogen-activated protein kinase 13 [Source:HGNC Symbol;Acc:HGNC:6875]	193.54	-1.43015	0.000258547	0.00315722
ENSG00000229214.2	LINC00242	long intergenic non-protein coding RNA 242 [Source:HGNC Symbol;Acc:HGNC:21249]	19.2742	0.854547	0.000258886	0.00315808
ENSG00000112992.18	NNT	nicotinamide nucleotide transhydrogenase [Source:HGNC Symbol;Acc:HGNC:7863]	2583.03	-0.435242	0.000259298	0.00315906
ENSG00000184005.11	ST6GALNAC3	ST6 N-acetylgalactosaminide alpha-2,6-sialyltransferase 3 [Source:HGNC Symbol;Acc:HGNC:19343]	317.755	-0.348611	0.000259373	0.00315906
ENSG00000145833.16	DDX46	DEAD-box helicase 46 [Source:HGNC Symbol;Acc:HGNC:18681]	6910.9	-0.22447	0.000260009	0.00316432
ENSG00000185019.17	UBOX5	U-box domain containing 5 [Source:HGNC Symbol;Acc:HGNC:17777]	227.82	0.368537	0.000261105	0.00317518
ENSG00000136068.16	FLNB	filamin B [Source:HGNC Symbol;Acc:HGNC:3755]	5487.12	-0.337393	0.000263968	0.00320748
ENSG00000143420.19	ENSA	endosulfine alpha [Source:HGNC Symbol;Acc:HGNC:3360]	4552.87	-0.288224	0.000267894	0.00325265
ENSG00000115207.15	GTF3C2	general transcription factor IIIC subunit 2 [Source:HGNC Symbol;Acc:HGNC:4665]	4654.54	-0.260035	0.000268675	0.00325957
ENSG00000158792.16	SPATA2L	spermatogenesis associated 2 like [Source:HGNC Symbol;Acc:HGNC:28393]	116.157	0.69455	0.000269437	0.00326627
ENSG00000183250.13	LINC01547	long intergenic non-protein coding RNA 1547 [Source:HGNC Symbol;Acc:HGNC:15707]	243.933	0.359076	0.000270985	0.00328246
ENSG00000168487.20	BMP1	bone morphogenetic protein 1 [Source:HGNC Symbol;Acc:HGNC:1067]	361.503	0.433904	0.000271488	0.00328599
ENSG00000125657.5	TNFSF9	TNF superfamily member 9 [Source:HGNC Symbol;Acc:HGNC:11939]	104.694	0.463747	0.000272013	0.00328979
ENSG00000128641.19	MYO1B	myosin IB [Source:HGNC Symbol;Acc:HGNC:7596]	2333.36	-0.280358	0.000273235	0.00329943
ENSG00000144857.15	BOC	BOC cell adhesion associated, oncogene regulated [Source:HGNC Symbol;Acc:HGNC:17173]	298.131	0.462282	0.000273773	0.00330335
ENSG00000136950.13	ARPC5L	actin related protein 2/3 complex subunit 5 like [Source:HGNC Symbol;Acc:HGNC:23366]	1063.9	0.198584	0.000274524	0.00330985
ENSG00000007944.15	MYLIP	myosin regulatory light chain interacting protein [Source:HGNC Symbol;Acc:HGNC:21155]	275.79	-0.283108	0.000276573	0.00332545
ENSG00000133243.10	BTBD2	BTB domain containing 2 [Source:HGNC Symbol;Acc:HGNC:15504]	883.748	0.579591	0.000276587	0.00332545
ENSG00000172216.6	CEBPB	CCAAT enhancer binding protein beta [Source:HGNC Symbol;Acc:HGNC:1834]	103.954	0.415635	0.00027779	0.00333627
ENSG00000149792.9	MRPL49	mitochondrial ribosomal protein L49 [Source:HGNC Symbol;Acc:HGNC:1176]	2675.19	0.225201	0.000278678	0.00334435
ENSG00000116030.17	SUMO1	small ubiquitin like modifier 1 [Source:HGNC Symbol;Acc:HGNC:12502]	3751.43	-0.26744	0.000280004	0.00335767
ENSG00000172059.11	KLF11	KLF transcription factor 11 [Source:HGNC Symbol;Acc:HGNC:11811]	803.914	-0.278886	0.000280612	0.00336236
ENSG00000100364.19	KIAA0930	KIAA0930 [Source:HGNC Symbol;Acc:HGNC:1314]	2126.62	0.259618	0.000281115	0.00336579
ENSG00000099364.18	FBXL19	F-box and leucine rich repeat protein 19 [Source:HGNC Symbol;Acc:HGNC:25300]	1081.47	0.441065	0.000281787	0.00337124
ENSG00000133302.13	SLF1	SMC5-SMC6 complex localization factor 1 [Source:HGNC Symbol;Acc:HGNC:25408]	902.804	-0.258455	0.000282381	0.00337574
ENSG00000101246.20	ARFRP1	ADP ribosylation factor related protein 1 [Source:HGNC Symbol;Acc:HGNC:662]	499.824	0.345115	0.00028375	0.0033895
ENSG00000122386.11	ZNF205	zinc finger protein 205 [Source:HGNC Symbol;Acc:HGNC:12996]	228.687	0.472529	0.000284378	0.00339272
ENSG00000174276.7	ZNHIT2	zinc finger HIT-type containing 2 [Source:HGNC Symbol;Acc:HGNC:1177]	58.3982	0.774494	0.000287108	0.00342172
ENSG00000161996.19	WDR90	WD repeat domain 90 [Source:HGNC Symbol;Acc:HGNC:26960]	600.807	0.613475	0.000287605	0.00342501
ENSG00000106714.18	CNTNAP3	contactin associated protein family member 3 [Source:HGNC Symbol;Acc:HGNC:13834]	112.863	-0.424914	0.000289126	0.00343785
ENSG00000281103.4	TRG-AS1	T cell receptor gamma locus antisense RNA 1 [Source:HGNC Symbol;Acc:HGNC:48974]	40.9995	-0.844238	0.000289525	0.00343996
ENSG00000103148.17	NPRL3	NPR3 like, GATOR1 complex subunit [Source:HGNC Symbol;Acc:HGNC:14124]	853.68	0.422065	0.000290875	0.00345337
ENSG00000142798.20	HSPG2	heparan sulfate proteoglycan 2 [Source:HGNC Symbol;Acc:HGNC:5273]	195.924	0.655073	0.000291375	0.00345666
ENSG00000010671.18	BTK	Bruton tyrosine kinase [Source:HGNC Symbol;Acc:HGNC:1133]	17.1142	1.07942	0.000292894	0.00347202
ENSG00000002330.14	BAD	BCL2 associated agonist of cell death [Source:HGNC Symbol;Acc:HGNC:936]	236.469	0.559166	0.00029342	0.00347271
ENSG00000156463.18	SH3RF2	SH3 domain containing ring finger 2 [Source:HGNC Symbol;Acc:HGNC:26299]	27.3798	0.747072	0.000293623	0.00347271
ENSG00000176476.9	SGF29	SAGA complex associated factor 29 [Source:HGNC Symbol;Acc:HGNC:25156]	377.336	0.48935	0.000293218	0.00347271
ENSG00000055130.18	CUL1	cullin 1 [Source:HGNC Symbol;Acc:HGNC:2551]	5575.59	-0.285917	0.000295104	0.00348492
ENSG00000146083.12	RNF44	ring finger protein 44 [Source:HGNC Symbol;Acc:HGNC:19180]	657.904	0.357293	0.000295014	0.00348492
ENSG00000010270.14	STARD3NL	STARD3 N-terminal like [Source:HGNC Symbol;Acc:HGNC:19169]	1242.45	-0.283423	0.000295786	0.00349032
ENSG00000168734.14	PKIG	cAMP-dependent protein kinase inhibitor gamma [Source:HGNC Symbol;Acc:HGNC:9019]	266.756	0.378353	0.000299038	0.00352602
ENSG00000065000.20	AP3D1	adaptor related protein complex 3 subunit delta 1 [Source:HGNC Symbol;Acc:HGNC:568]	6067.92	0.239616	0.000300645	0.00353958
ENSG00000198612.11	COPS8	COP9 signalosome subunit 8 [Source:HGNC Symbol;Acc:HGNC:24335]	2630.27	-0.219317	0.000300627	0.00353958
ENSG00000136732.16	GYPC	glycophorin C (Gerbich blood group) [Source:HGNC Symbol;Acc:HGNC:4704]	217.198	1.15597	0.000302826	0.00355986
ENSG00000160563.14	MED27	mediator complex subunit 27 [Source:HGNC Symbol;Acc:HGNC:2377]	860.814	0.200517	0.000302612	0.00355986
ENSG00000125877.13	ITPA	inosine triphosphatase [Source:HGNC Symbol;Acc:HGNC:6176]	1108.09	0.290675	0.000303169	0.0035612
ENSG00000173559.15	NABP1	nucleic acid binding protein 1 [Source:HGNC Symbol;Acc:HGNC:26232]	639.629	-0.504492	0.000303406	0.00356129
ENSG00000173141.5	MRPL57	mitochondrial ribosomal protein L57 [Source:HGNC Symbol;Acc:HGNC:14514]	583.851	0.339181	0.000304267	0.00356701
ENSG00000188112.10	C6orf132	chromosome 6 open reading frame 132 [Source:HGNC Symbol;Acc:HGNC:21288]	6.54748	-0.094072	0.000304352	0.00356701
ENSG00000105556.12	MIER2	MIER family member 2 [Source:HGNC Symbol;Acc:HGNC:29210]	362.114	0.318577	0.000304706	0.00356846
ENSG00000126903.16	SLC10A3	solute carrier family 10 member 3 [Source:HGNC Symbol;Acc:HGNC:22979]	358.477	0.468907	0.000305271	0.00357239
ENSG00000038358.15	EDC4	enhancer of mRNA decapping 4 [Source:HGNC Symbol;Acc:HGNC:17157]	2386.06	0.279514	0.000306318	0.00358193
ENSG00000097021.20	ACOT7	acyl-CoA thioesterase 7 [Source:HGNC Symbol;Acc:HGNC:24157]	1227.85	0.518432	0.000307417	0.00359208
ENSG00000119729.12	RHOQ	ras homolog family member Q [Source:HGNC Symbol;Acc:HGNC:17736]	2279.96	-0.31995	0.000308124	0.00359763
ENSG00000153561.13	RMND5A	required for meiotic nuclear division 5 homolog A [Source:HGNC Symbol;Acc:HGNC:25850]	4811.47	-0.308587	0.000308772	0.00360249
ENSG00000185024.18	BRF1	BRF1 RNA polymerase III transcription initiation factor subunit [Source:HGNC Symbol;Acc:HGNC:11551]	627.637	0.316148	0.000309186	0.00360461
ENSG00000148541.13	FAM13C	family with sequence similarity 13 member C [Source:HGNC Symbol;Acc:HGNC:19371]	67.669	-0.54936	0.000309975	0.0036084
ENSG00000167658.16	EEF2	eukaryotic translation elongation factor 2 [Source:HGNC Symbol;Acc:HGNC:3214]	55105.9	0.405725	0.000309903	0.0036084
ENSG00000100029.18	PES1	pescadillo ribosomal biogenesis factor 1 [Source:HGNC Symbol;Acc:HGNC:8848]	6824.96	0.320481	0.00031226	0.00363227
ENSG00000186591.13	UBE2H	ubiquitin conjugating enzyme E2 H [Source:HGNC Symbol;Acc:HGNC:12484]	1398.32	-0.341406	0.000312572	0.00363318
ENSG00000075618.18	FSCN1	fascin actin-bundling protein 1 [Source:HGNC Symbol;Acc:HGNC:11148]	637.734	0.693842	0.000313834	0.00364308
ENSG00000168918.14	INPP5D	inositol polyphosphate-5-phosphatase D [Source:HGNC Symbol;Acc:HGNC:6079]	33.1003	1.38945	0.000313893	0.00364308
ENSG00000131747.15	TOP2A	DNA topoisomerase II alpha [Source:HGNC Symbol;Acc:HGNC:11989]	16317.2	-0.229655	0.00031711	0.00367588
ENSG00000204498.11	NFKBIL1	NFKB inhibitor like 1 [Source:HGNC Symbol;Acc:HGNC:7800]	184.885	0.434714	0.000317193	0.00367588
ENSG00000145428.15	RNF175	ring finger protein 175 [Source:HGNC Symbol;Acc:HGNC:27735]	22.271	-1.67444	0.000320304	0.00370881
ENSG00000167037.19	SGSM1	small G protein signaling modulator 1 [Source:HGNC Symbol;Acc:HGNC:29410]	92.2212	0.500934	0.000320512	0.00370881
ENSG00000115993.13	TRAK2	trafficking kinesin protein 2 [Source:HGNC Symbol;Acc:HGNC:13206]	989.439	-0.269924	0.00032124	0.00371447
ENSG00000164171.11	ITGA2	integrin subunit alpha 2 [Source:HGNC Symbol;Acc:HGNC:6137]	336.952	-0.3756	0.000321552	0.00371532
ENSG00000135720.13	DYNC1LI2	dynein cytoplasmic 1 light intermediate chain 2 [Source:HGNC Symbol;Acc:HGNC:2966]	4305.76	0.20914	0.000322051	0.00371555
ENSG00000184445.12	KNTC1	kinetochore associated 1 [Source:HGNC Symbol;Acc:HGNC:17255]	3306.72	-0.311179	0.000322028	0.00371555
ENSG00000197147.15	LRRC8B	leucine rich repeat containing 8 VRAC subunit B [Source:HGNC Symbol;Acc:HGNC:30692]	1177.23	-0.280566	0.000323427	0.00372865
ENSG00000188612.12	SUMO2	small ubiquitin like modifier 2 [Source:HGNC Symbol;Acc:HGNC:11125]	5374.49	-0.137487	0.000324388	0.00373696
ENSG00000168672.4	LRATD2	LRAT domain containing 2 [Source:HGNC Symbol;Acc:HGNC:24166]	3416.34	1.21592	0.000324708	0.00373788
ENSG00000176714.10	CCDC121	coiled-coil domain containing 121 [Source:HGNC Symbol;Acc:HGNC:25833]	144.059	-0.31452	0.000325502	0.00374424
ENSG00000197121.15	PGAP1	post-GPI attachment to proteins inositol deacylase 1 [Source:HGNC Symbol;Acc:HGNC:25712]	1427.76	-0.326072	0.00032585	0.00374547
ENSG00000214562.15	NUTM2D	NUT family member 2D [Source:HGNC Symbol;Acc:HGNC:23447]	43.927	0.472816	0.000326612	0.00375145
ENSG00000106031.9	HOXA13	homeobox A13 [Source:HGNC Symbol;Acc:HGNC:5102]	1053.65	-0.566416	0.00032719	0.00375253
ENSG00000184058.16	TBX1	T-box transcription factor 1 [Source:HGNC Symbol;Acc:HGNC:11592]	370.517	0.52433	0.00032718	0.00375253
ENSG00000124786.12	SLC35B3	solute carrier family 35 member B3 [Source:HGNC Symbol;Acc:HGNC:21601]	532.047	-0.263312	0.000328122	0.00375768
ENSG00000160326.14	SLC2A6	solute carrier family 2 member 6 [Source:HGNC Symbol;Acc:HGNC:11011]	176.621	0.602654	0.000328082	0.00375768
ENSG00000128185.10	DGCR6L	DiGeorge syndrome critical region gene 6 like [Source:HGNC Symbol;Acc:HGNC:18551]	725.764	0.477499	0.000328599	0.00376036
ENSG00000007376.8	RPUSD1	RNA pseudouridine synthase domain containing 1 [Source:HGNC Symbol;Acc:HGNC:14173]	869.669	0.622214	0.000329387	0.00376661
ENSG00000164949.8	GEM	GTP binding protein overexpressed in skeletal muscle [Source:HGNC Symbol;Acc:HGNC:4234]	95.8651	0.623965	0.000329849	0.00376911
ENSG00000114646.10	CSPG5	chondroitin sulfate proteoglycan 5 [Source:HGNC Symbol;Acc:HGNC:2467]	287.398	-0.55101	0.000330904	0.00377561
ENSG00000171045.16	TSNARE1	t-SNARE domain containing 1 [Source:HGNC Symbol;Acc:HGNC:26437]	111.484	0.429313	0.000330904	0.00377561
ENSG00000055147.19	FAM114A2	family with sequence similarity 114 member A2 [Source:HGNC Symbol;Acc:HGNC:1333]	1168.59	-0.22928	0.000331684	0.00378173
ENSG00000081189.16	MEF2C	myocyte enhancer factor 2C [Source:HGNC Symbol;Acc:HGNC:6996]	639.511	-0.27934	0.000331939	0.00378187
ENSG00000166900.17	STX3	syntaxin 3 [Source:HGNC Symbol;Acc:HGNC:11438]	2076.31	0.392823	0.000332988	0.00379103
ENSG00000102302.8	FGD1	FYVE, RhoGEF and PH domain containing 1 [Source:HGNC Symbol;Acc:HGNC:3663]	850.14	0.335015	0.00033402	0.00379999
ENSG00000257354.2	MIRLET7IHG	MIRLET7I host gene [Source:HGNC Symbol;Acc:HGNC:55478]	148.402	-0.422344	0.000334308	0.00380049
ENSG00000185668.8	POU3F1	POU class 3 homeobox 1 [Source:HGNC Symbol;Acc:HGNC:9214]	21.9214	0.68135	0.000335427	0.00381042
ENSG00000085733.16	CTTN	cortactin [Source:HGNC Symbol;Acc:HGNC:3338]	5129.64	0.183178	0.000336091	0.00381204
ENSG00000147592.9	LACTB2	lactamase beta 2 [Source:HGNC Symbol;Acc:HGNC:18512]	685.852	0.358703	0.000336552	0.00381204
ENSG00000154548.9	SRSF12	serine and arginine rich splicing factor 12 [Source:HGNC Symbol;Acc:HGNC:21220]	438.041	0.224914	0.000336546	0.00381204
ENSG00000168140.5	VASN	vasorin [Source:HGNC Symbol;Acc:HGNC:18517]	24.762	0.881384	0.000336226	0.00381204
ENSG00000030582.18	GRN	granulin precursor [Source:HGNC Symbol;Acc:HGNC:4601]	2556.66	0.388984	0.000337133	0.00381399
ENSG00000118007.13	STAG1	stromal antigen 1 [Source:HGNC Symbol;Acc:HGNC:11354]	2536.43	-0.445921	0.00033746	0.00381399
ENSG00000138801.9	PAPSS1	3'-phosphoadenosine 5'-phosphosulfate synthase 1 [Source:HGNC Symbol;Acc:HGNC:8603]	1433.1	-0.194556	0.00033728	0.00381399
ENSG00000099899.16	TRMT2A	tRNA methyltransferase 2 homolog A [Source:HGNC Symbol;Acc:HGNC:24974]	1673.42	0.377365	0.000338216	0.00381697
ENSG00000163659.13	TIPARP	TCDD inducible poly(ADP-ribose) polymerase [Source:HGNC Symbol;Acc:HGNC:23696]	1203.24	-0.453861	0.000338046	0.00381697
ENSG00000180318.4	ALX1	ALX homeobox 1 [Source:HGNC Symbol;Acc:HGNC:1494]	248.04	-0.476141	0.00034002	0.00383455
ENSG00000076706.17	MCAM	melanoma cell adhesion molecule [Source:HGNC Symbol;Acc:HGNC:6934]	809.289	-0.435084	0.00034263	0.00385705
ENSG00000145147.20	SLIT2	slit guidance ligand 2 [Source:HGNC Symbol;Acc:HGNC:11086]	7293.61	-0.505652	0.000342761	0.00385705
ENSG00000172752.16	COL6A5	collagen type VI alpha 5 chain [Source:HGNC Symbol;Acc:HGNC:26674]	30.3687	0.979235	0.000342284	0.00385705
ENSG00000145817.17	YIPF5	Yip1 domain family member 5 [Source:HGNC Symbol;Acc:HGNC:24877]	1634.1	-0.159331	0.000344394	0.00387262
ENSG00000086061.16	DNAJA1	DnaJ heat shock protein family (Hsp40) member A1 [Source:HGNC Symbol;Acc:HGNC:5229]	11592.9	-0.16089	0.000344753	0.00387386
ENSG00000197635.11	DPP4	dipeptidyl peptidase 4 [Source:HGNC Symbol;Acc:HGNC:3009]	65.7995	-0.761644	0.000345494	0.00387938
ENSG00000121989.15	ACVR2A	activin A receptor type 2A [Source:HGNC Symbol;Acc:HGNC:173]	505.677	-0.3432	0.00034699	0.00389335
ENSG00000161179.14	YDJC	YdjC chitooligosaccharide deacetylase homolog [Source:HGNC Symbol;Acc:HGNC:27158]	1005.54	0.456011	0.000351102	0.00393665
ENSG00000023171.20	GRAMD1B	GRAM domain containing 1B [Source:HGNC Symbol;Acc:HGNC:29214]	324.865	0.379136	0.000351384	0.00393698
ENSG00000132780.17	NASP	nuclear autoantigenic sperm protein [Source:HGNC Symbol;Acc:HGNC:7644]	10733.2	-0.158157	0.000352837	0.00395041
ENSG00000196743.9	GM2A	ganglioside GM2 activator [Source:HGNC Symbol;Acc:HGNC:4367]	1515.33	-0.350774	0.000353109	0.00395059
ENSG00000143622.12	RIT1	Ras like without CAAX 1 [Source:HGNC Symbol;Acc:HGNC:10023]	681.793	-0.182241	0.000354693	0.00396546
ENSG00000164342.14	TLR3	toll like receptor 3 [Source:HGNC Symbol;Acc:HGNC:11849]	7.94948	-1.58635	0.000354975	0.00396576
ENSG00000122566.22	HNRNPA2B1	heterogeneous nuclear ribonucleoprotein A2/B1 [Source:HGNC Symbol;Acc:HGNC:5033]	47318.8	-0.255769	0.000355631	0.00396834
ENSG00000148339.13	SLC25A25	solute carrier family 25 member 25 [Source:HGNC Symbol;Acc:HGNC:20663]	516.638	0.312111	0.000355973	0.00396834
ENSG00000185298.13	CCDC137	coiled-coil domain containing 137 [Source:HGNC Symbol;Acc:HGNC:33451]	1107.94	0.339041	0.000355934	0.00396834
ENSG00000223652.2	PRDM6-AS1	PRDM6 antisense RNA 1 [Source:HGNC Symbol;Acc:HGNC:55869]	78.705	-0.335717	0.000357258	0.00397838
ENSG00000235172.9	LINC01366	long intergenic non-protein coding RNA 1366 [Source:HGNC Symbol;Acc:HGNC:27416]	11.646	1.45418	0.000357385	0.00397838
ENSG00000114738.11	MAPKAPK3	MAPK activated protein kinase 3 [Source:HGNC Symbol;Acc:HGNC:6888]	2193.22	-0.265565	0.000358749	0.0039907
ENSG00000157224.16	CLDN12	claudin 12 [Source:HGNC Symbol;Acc:HGNC:2034]	1542.14	-0.315887	0.000359573	0.00399699
ENSG00000166851.15	PLK1	polo like kinase 1 [Source:HGNC Symbol;Acc:HGNC:9077]	4315.32	0.28193	0.000360222	0.00400135
ENSG00000147642.17	SYBU	syntabulin [Source:HGNC Symbol;Acc:HGNC:26011]	219.257	-0.533101	0.000361877	0.00401408
ENSG00000166963.13	MAP1A	microtubule associated protein 1A [Source:HGNC Symbol;Acc:HGNC:6835]	1537.47	-0.545382	0.000361885	0.00401408
ENSG00000269190.6	FBXO17	F-box protein 17 [Source:HGNC Symbol;Acc:HGNC:18754]	645.445	0.354585	0.000362173	0.00401441
ENSG00000147027.4	TMEM47	transmembrane protein 47 [Source:HGNC Symbol;Acc:HGNC:18515]	1019.58	0.526628	0.00036369	0.00401974
ENSG00000163608.15	NEPRO	nucleolus and neural progenitor protein [Source:HGNC Symbol;Acc:HGNC:24496]	1685.44	-0.300982	0.000363559	0.00401974
ENSG00000179271.3	GADD45GIP1	GADD45G interacting protein 1 [Source:HGNC Symbol;Acc:HGNC:29996]	928.556	0.412017	0.00036331	0.00401974
ENSG00000183853.18	KIRREL1	kirre like nephrin family adhesion molecule 1 [Source:HGNC Symbol;Acc:HGNC:15734]	1653.59	-0.309676	0.000363436	0.00401974
ENSG00000103197.18	TSC2	TSC complex subunit 2 [Source:HGNC Symbol;Acc:HGNC:12363]	3125.95	0.308534	0.00036407	0.00402108
ENSG00000120688.9	WBP4	WW domain binding protein 4 [Source:HGNC Symbol;Acc:HGNC:12739]	439.875	0.228277	0.000365121	0.00402126
ENSG00000139915.21	MDGA2	MAM domain containing glycosylphosphatidylinositol anchor 2 [Source:HGNC Symbol;Acc:HGNC:19835]	126.066	-0.74463	0.000364652	0.00402126
ENSG00000166595.12	CIAO2B	cytosolic iron-sulfur assembly component 2B [Source:HGNC Symbol;Acc:HGNC:24261]	870.291	0.299751	0.000364975	0.00402126
ENSG00000247746.5	USP51	ubiquitin specific peptidase 51 [Source:HGNC Symbol;Acc:HGNC:23086]	165.513	-0.770126	0.00036472	0.00402126
ENSG00000172775.17	PSME3IP1	proteasome activator subunit 3 interacting protein 1 [Source:HGNC Symbol;Acc:HGNC:29856]	2317.51	0.27149	0.00036688	0.00403777
ENSG00000100092.24	SH3BP1	SH3 domain binding protein 1 [Source:HGNC Symbol;Acc:HGNC:10824]	62.0714	0.555857	0.000369871	0.00406253
ENSG00000161048.12	NAPEPLD	N-acyl phosphatidylethanolamine phospholipase D [Source:HGNC Symbol;Acc:HGNC:21683]	289.716	-0.385677	0.000369915	0.00406253
ENSG00000134871.19	COL4A2	collagen type IV alpha 2 chain [Source:HGNC Symbol;Acc:HGNC:2203]	1629.5	0.433025	0.000371722	0.00407747
ENSG00000144227.5	NXPH2	neurexophilin 2 [Source:HGNC Symbol;Acc:HGNC:8076]	13.874	-1.56635	0.000371801	0.00407747
ENSG00000141873.11	SLC39A3	solute carrier family 39 member 3 [Source:HGNC Symbol;Acc:HGNC:17128]	404.671	0.329674	0.000373959	0.00409824
ENSG00000101421.4	CHMP4B	charged multivesicular body protein 4B [Source:HGNC Symbol;Acc:HGNC:16171]	2053.77	0.30496	0.000375599	0.00411041
ENSG00000197226.13	TBC1D9B	TBC1 domain family member 9B [Source:HGNC Symbol;Acc:HGNC:29097]	4629.19	0.250646	0.000375339	0.00411041
ENSG00000130675.15	MNX1	motor neuron and pancreas homeobox 1 [Source:HGNC Symbol;Acc:HGNC:4979]	160.058	0.408078	0.000376206	0.00411143
ENSG00000133704.10	IPO8	importin 8 [Source:HGNC Symbol;Acc:HGNC:9853]	4365.69	-0.206421	0.000376659	0.00411143
ENSG00000179630.11	LACC1	laccase domain containing 1 [Source:HGNC Symbol;Acc:HGNC:26789]	104.28	0.582702	0.000376751	0.00411143
ENSG00000138867.17	GUCD1	guanylyl cyclase domain containing 1 [Source:HGNC Symbol;Acc:HGNC:14237]	2842.6	0.165686	0.000377067	0.00411199
ENSG00000174738.13	NR1D2	nuclear receptor subfamily 1 group D member 2 [Source:HGNC Symbol;Acc:HGNC:7963]	2094.04	-0.313523	0.000379685	0.00413763
ENSG00000166548.17	TK2	thymidine kinase 2 [Source:HGNC Symbol;Acc:HGNC:11831]	269.018	0.338145	0.00038055	0.00414125
ENSG00000268388.6	FENDRR	FOXF1 adjacent non-coding developmental regulatory RNA [Source:HGNC Symbol;Acc:HGNC:43894]	138.122	0.780084	0.000380384	0.00414125
ENSG00000143337.19	TOR1AIP1	torsin 1A interacting protein 1 [Source:HGNC Symbol;Acc:HGNC:29456]	2146.41	-0.191564	0.000381401	0.00414761
ENSG00000084090.14	STARD7	StAR related lipid transfer domain containing 7 [Source:HGNC Symbol;Acc:HGNC:18063]	10481.2	-0.332378	0.000383706	0.00416632
ENSG00000108479.13	GALK1	galactokinase 1 [Source:HGNC Symbol;Acc:HGNC:4118]	303.929	0.584724	0.000383927	0.00416632
ENSG00000166123.14	GPT2	glutamic--pyruvic transaminase 2 [Source:HGNC Symbol;Acc:HGNC:18062]	1524.32	0.473657	0.000383828	0.00416632
ENSG00000140682.19	TGFB1I1	transforming growth factor beta 1 induced transcript 1 [Source:HGNC Symbol;Acc:HGNC:11767]	24.8626	0.981684	0.000384305	0.00416751
ENSG00000182247.10	UBE2E2	ubiquitin conjugating enzyme E2 E2 [Source:HGNC Symbol;Acc:HGNC:12478]	624.368	-0.263628	0.000385299	0.00417537
ENSG00000197183.15	NOL4L	nucleolar protein 4 like [Source:HGNC Symbol;Acc:HGNC:16106]	201.986	0.503139	0.000386169	0.00418189
ENSG00000182379.10	NXPH4	neurexophilin 4 [Source:HGNC Symbol;Acc:HGNC:8078]	212.737	0.432619	0.00038738	0.00419207
ENSG00000144802.11	NFKBIZ	NFKB inhibitor zeta [Source:HGNC Symbol;Acc:HGNC:29805]	140.525	-0.544581	0.00038889	0.00420549
ENSG00000144535.20	DIS3L2	DIS3 like 3'-5' exoribonuclease 2 [Source:HGNC Symbol;Acc:HGNC:28648]	605.247	-0.244653	0.000390094	0.00421557
ENSG00000108379.10	WNT3	Wnt family member 3 [Source:HGNC Symbol;Acc:HGNC:12782]	152.409	0.467538	0.000391716	0.00423015
ENSG00000178104.21	PDE4DIP	phosphodiesterase 4D interacting protein [Source:HGNC Symbol;Acc:HGNC:15580]	1858.29	-0.320621	0.000396159	0.00427219
ENSG00000079246.16	XRCC5	X-ray repair cross complementing 5 [Source:HGNC Symbol;Acc:HGNC:12833]	19439.7	-0.261311	0.000397149	0.00427989
ENSG00000082258.13	CCNT2	cyclin T2 [Source:HGNC Symbol;Acc:HGNC:1600]	1828.11	-0.300059	0.000397863	0.00428165
ENSG00000161682.15	FAM171A2	family with sequence similarity 171 member A2 [Source:HGNC Symbol;Acc:HGNC:30480]	183.572	0.459547	0.000397639	0.00428165
ENSG00000040487.13	SLC66A1	solute carrier family 66 member 1 [Source:HGNC Symbol;Acc:HGNC:26001]	384.311	0.419173	0.000398482	0.00428534
ENSG00000107281.10	NPDC1	neural proliferation, differentiation and control 1 [Source:HGNC Symbol;Acc:HGNC:7899]	292.185	0.612807	0.000399556	0.00429392
ENSG00000134352.21	IL6ST	interleukin 6 cytokine family signal transducer [Source:HGNC Symbol;Acc:HGNC:6021]	2451.76	-0.261534	0.000400298	0.00429851
ENSG00000204356.14	NELFE	negative elongation factor complex member E [Source:HGNC Symbol;Acc:HGNC:13974]	2038.64	0.182843	0.000400537	0.00429851
ENSG00000110881.12	ASIC1	acid sensing ion channel subunit 1 [Source:HGNC Symbol;Acc:HGNC:100]	877.773	-0.279585	0.000402746	0.00431922
ENSG00000178202.13	POGLUT3	protein O-glucosyltransferase 3 [Source:HGNC Symbol;Acc:HGNC:28496]	2699.29	-0.32564	0.000403304	0.00432223
ENSG00000135999.12	EPC2	enhancer of polycomb homolog 2 [Source:HGNC Symbol;Acc:HGNC:24543]	1192.1	-0.211222	0.000404518	0.00432927
ENSG00000189362.12	NEMP2	nuclear envelope integral membrane protein 2 [Source:HGNC Symbol;Acc:HGNC:33700]	218.253	-0.492006	0.000404475	0.00432927
ENSG00000021645.20	NRXN3	neurexin 3 [Source:HGNC Symbol;Acc:HGNC:8010]	399.136	-0.730781	0.000405225	0.00433086
ENSG00000179242.16	CDH4	cadherin 4 [Source:HGNC Symbol;Acc:HGNC:1763]	31.6724	1.79035	0.000404974	0.00433086
ENSG00000169087.11	HSPBAP1	HSPB1 associated protein 1 [Source:HGNC Symbol;Acc:HGNC:16389]	308.721	-0.310311	0.000405994	0.0043361
ENSG00000100461.18	RBM23	RNA binding motif protein 23 [Source:HGNC Symbol;Acc:HGNC:20155]	3622.17	-0.190128	0.0004068	0.00434172
ENSG00000118965.16	WDR35	WD repeat domain 35 [Source:HGNC Symbol;Acc:HGNC:29250]	1635.56	-0.29935	0.00040731	0.00434417
ENSG00000138758.12	SEPTIN11	septin 11 [Source:HGNC Symbol;Acc:HGNC:25589]	7739.71	-0.208571	0.000407593	0.00434421
ENSG00000176454.15	LPCAT4	lysophosphatidylcholine acyltransferase 4 [Source:HGNC Symbol;Acc:HGNC:30059]	454.32	-0.218463	0.000408187	0.00434756
ENSG00000173153.17	ESRRA	estrogen related receptor alpha [Source:HGNC Symbol;Acc:HGNC:3471]	476.437	0.336519	0.000408751	0.00435058
ENSG00000125901.6	MRPS26	mitochondrial ribosomal protein S26 [Source:HGNC Symbol;Acc:HGNC:14045]	1049.83	0.323186	0.000409362	0.0043541
ENSG00000142611.17	PRDM16	PR/SET domain 16 [Source:HGNC Symbol;Acc:HGNC:14000]	197.157	0.452382	0.000410659	0.00436192
ENSG00000205593.12	DENND6B	DENN domain containing 6B [Source:HGNC Symbol;Acc:HGNC:32690]	30.2468	0.745239	0.000410493	0.00436192
ENSG00000153187.21	HNRNPU	heterogeneous nuclear ribonucleoprotein U [Source:HGNC Symbol;Acc:HGNC:5048]	39063.6	-0.219251	0.000412895	0.00438267
ENSG00000162980.17	ARL5A	ADP ribosylation factor like GTPase 5A [Source:HGNC Symbol;Acc:HGNC:696]	1331.23	-0.285119	0.00041468	0.00439861
ENSG00000068697.7	LAPTM4A	lysosomal protein transmembrane 4 alpha [Source:HGNC Symbol;Acc:HGNC:6924]	2776.68	-0.229236	0.000415014	0.00439914
ENSG00000135919.14	SERPINE2	serpin family E member 2 [Source:HGNC Symbol;Acc:HGNC:8951]	1023.92	0.393111	0.000416433	0.00441118
ENSG00000138160.7	KIF11	kinesin family member 11 [Source:HGNC Symbol;Acc:HGNC:6388]	5438.05	-0.234504	0.000417177	0.00441605
ENSG00000137393.10	RNF144B	ring finger protein 144B [Source:HGNC Symbol;Acc:HGNC:21578]	93.1479	-0.597	0.000418062	0.00442115
ENSG00000160539.6	PLPP7	phospholipid phosphatase 7 (inactive) [Source:HGNC Symbol;Acc:HGNC:28174]	57.3312	1.35154	0.000418228	0.00442115
ENSG00000144848.11	ATG3	autophagy related 3 [Source:HGNC Symbol;Acc:HGNC:20962]	1804.08	-0.328472	0.000422238	0.00445746
ENSG00000148225.16	WDR31	WD repeat domain 31 [Source:HGNC Symbol;Acc:HGNC:21421]	60.6973	0.745216	0.000421977	0.00445746
ENSG00000138459.9	SLC35A5	solute carrier family 35 member A5 [Source:HGNC Symbol;Acc:HGNC:20792]	1189.42	-0.371221	0.000424027	0.00447331
ENSG00000165689.17	ENTR1	endosome associated trafficking regulator 1 [Source:HGNC Symbol;Acc:HGNC:10667]	2024.91	0.331889	0.000425536	0.00448618
ENSG00000138650.9	PCDH10	protocadherin 10 [Source:HGNC Symbol;Acc:HGNC:13404]	1114.2	-0.83061	0.000426259	0.00449076
ENSG00000105926.16	PALS2	protein associated with LIN7 2, MAGUK p55 family member [Source:HGNC Symbol;Acc:HGNC:18167]	1815.92	-0.32996	0.000427167	0.00449728
ENSG00000140526.18	ABHD2	abhydrolase domain containing 2, acylglycerol lipase [Source:HGNC Symbol;Acc:HGNC:18717]	2878.39	-0.212867	0.000429493	0.0045187
ENSG00000186866.17	POFUT2	protein O-fucosyltransferase 2 [Source:HGNC Symbol;Acc:HGNC:14683]	608.125	0.292973	0.00043212	0.00454326
ENSG00000089818.18	NECAP1	NECAP endocytosis associated 1 [Source:HGNC Symbol;Acc:HGNC:24539]	1358.71	-0.209234	0.0004325	0.00454418
ENSG00000185008.19	ROBO2	roundabout guidance receptor 2 [Source:HGNC Symbol;Acc:HGNC:10250]	232.278	-0.745748	0.000433599	0.00455264
ENSG00000173473.11	SMARCC1	SWI/SNF related, matrix associated, actin dependent regulator of chromatin subfamily c member 1 [Source:HGNC Symbol;Acc:HGNC:11104]	11588.3	-0.318266	0.000436778	0.00458292
ENSG00000067369.14	TP53BP1	tumor protein p53 binding protein 1 [Source:HGNC Symbol;Acc:HGNC:11999]	3115.04	-0.22211	0.000438846	0.00460151
ENSG00000087365.16	SF3B2	splicing factor 3b subunit 2 [Source:HGNC Symbol;Acc:HGNC:10769]	12286.2	0.129607	0.000441418	0.00462536
ENSG00000068784.13	SRBD1	S1 RNA binding domain 1 [Source:HGNC Symbol;Acc:HGNC:25521]	1259.28	-0.401016	0.00044175	0.00462571
ENSG00000125868.16	DSTN	destrin, actin depolymerizing factor [Source:HGNC Symbol;Acc:HGNC:15750]	4908.89	0.253927	0.000445438	0.00465875
ENSG00000196535.20	MYO18A	myosin XVIIIA [Source:HGNC Symbol;Acc:HGNC:31104]	1205.83	0.247479	0.000445505	0.00465875
ENSG00000112655.16	PTK7	protein tyrosine kinase 7 (inactive) [Source:HGNC Symbol;Acc:HGNC:9618]	1797.3	0.1705	0.000446139	0.00466224
ENSG00000091129.22	NRCAM	neuronal cell adhesion molecule [Source:HGNC Symbol;Acc:HGNC:7994]	517.866	-0.49892	0.000446607	0.00466399
ENSG00000103241.7	FOXF1	forkhead box F1 [Source:HGNC Symbol;Acc:HGNC:3809]	274.772	0.920819	0.000447602	0.00467125
ENSG00000031081.11	ARHGAP31	Rho GTPase activating protein 31 [Source:HGNC Symbol;Acc:HGNC:29216]	245.362	0.557449	0.000449639	0.00468935
ENSG00000140575.13	IQGAP1	IQ motif containing GTPase activating protein 1 [Source:HGNC Symbol;Acc:HGNC:6110]	7309.77	-0.232321	0.000455194	0.0047424
ENSG00000165175.17	MID1IP1	MID1 interacting protein 1 [Source:HGNC Symbol;Acc:HGNC:20715]	906.309	0.335126	0.000455336	0.0047424
ENSG00000151276.24	MAGI1	membrane associated guanylate kinase, WW and PDZ domain containing 1 [Source:HGNC Symbol;Acc:HGNC:946]	805.813	-0.403235	0.00045763	0.0047631
ENSG00000068489.13	PRR11	proline rich 11 [Source:HGNC Symbol;Acc:HGNC:25619]	1957.02	-0.366926	0.00045928	0.00477707
ENSG00000184613.11	NELL2	neural EGFL like 2 [Source:HGNC Symbol;Acc:HGNC:7751]	896.572	-0.629931	0.000462906	0.00481156
ENSG00000113368.12	LMNB1	lamin B1 [Source:HGNC Symbol;Acc:HGNC:6637]	5976.62	-0.217909	0.000466569	0.0048433
ENSG00000167700.9	MFSD3	major facilitator superfamily domain containing 3 [Source:HGNC Symbol;Acc:HGNC:25157]	339.861	0.50551	0.000466584	0.0048433
ENSG00000084676.16	NCOA1	nuclear receptor coactivator 1 [Source:HGNC Symbol;Acc:HGNC:7668]	1794.16	-0.323126	0.000467283	0.00484408
ENSG00000266962.3	HSD17B1-AS1	HSD17B1 antisense RNA 1 [Source:HGNC Symbol;Acc:HGNC:55314]	204.61	0.395304	0.000467241	0.00484408
ENSG00000138639.18	ARHGAP24	Rho GTPase activating protein 24 [Source:HGNC Symbol;Acc:HGNC:25361]	71.9876	-0.475412	0.000467676	0.00484492
ENSG00000174938.15	SEZ6L2	seizure related 6 homolog like 2 [Source:HGNC Symbol;Acc:HGNC:30844]	587.723	0.54654	0.000468339	0.00484856
ENSG00000111716.14	LDHB	lactate dehydrogenase B [Source:HGNC Symbol;Acc:HGNC:6541]	2283.88	-0.250177	0.000470732	0.00486414
ENSG00000114698.15	PLSCR4	phospholipid scramblase 4 [Source:HGNC Symbol;Acc:HGNC:16497]	37.8093	-0.752926	0.000470784	0.00486414
ENSG00000204054.14	LINC00963	long intergenic non-protein coding RNA 963 [Source:HGNC Symbol;Acc:HGNC:48716]	344.693	0.310699	0.000470529	0.00486414
ENSG00000153363.15	LINC00467	long intergenic non-protein coding RNA 467 [Source:HGNC Symbol;Acc:HGNC:28227]	247.851	0.483997	0.000472558	0.00487922
ENSG00000115020.17	PIKFYVE	phosphoinositide kinase, FYVE-type zinc finger containing [Source:HGNC Symbol;Acc:HGNC:23785]	2220.66	-0.278175	0.000473012	0.00488066
ENSG00000162738.7	VANGL2	VANGL planar cell polarity protein 2 [Source:HGNC Symbol;Acc:HGNC:15511]	1285.11	-0.288624	0.000473872	0.00488629
ENSG00000105497.8	ZNF175	zinc finger protein 175 [Source:HGNC Symbol;Acc:HGNC:12964]	339.368	-0.301314	0.000474622	0.00488754
ENSG00000184009.13	ACTG1	actin gamma 1 [Source:HGNC Symbol;Acc:HGNC:144]	53831.4	0.377701	0.000474469	0.00488754
ENSG00000029534.22	ANK1	ankyrin 1 [Source:HGNC Symbol;Acc:HGNC:492]	99.4788	1.03784	0.000479355	0.00493301
ENSG00000033800.14	PIAS1	protein inhibitor of activated STAT 1 [Source:HGNC Symbol;Acc:HGNC:2752]	1626.99	-0.265828	0.000480036	0.00493674
ENSG00000101199.13	ARFGAP1	ADP ribosylation factor GTPase activating protein 1 [Source:HGNC Symbol;Acc:HGNC:15852]	1643.22	0.361789	0.000480513	0.00493837
ENSG00000103037.12	SETD6	SET domain containing 6, protein lysine methyltransferase [Source:HGNC Symbol;Acc:HGNC:26116]	1396.14	0.298598	0.000481905	0.00494668
ENSG00000171720.10	HDAC3	histone deacetylase 3 [Source:HGNC Symbol;Acc:HGNC:4854]	3403.46	-0.210392	0.000482904	0.00495312
ENSG00000036257.14	CUL3	cullin 3 [Source:HGNC Symbol;Acc:HGNC:2553]	3691.96	-0.282911	0.000486731	0.00498907
ENSG00000088179.9	PTPN4	protein tyrosine phosphatase non-receptor type 4 [Source:HGNC Symbol;Acc:HGNC:9656]	732.745	-0.374402	0.000488008	0.00499557
ENSG00000227359.1	LINC02936	long intergenic non-protein coding RNA 2936 [Source:HGNC Symbol;Acc:HGNC:55940]	14.2748	-0.773163	0.000487895	0.00499557
ENSG00000153107.13	ANAPC1	anaphase promoting complex subunit 1 [Source:HGNC Symbol;Acc:HGNC:19988]	2638.51	-0.31966	0.000488787	0.00499993
ENSG00000285410.1	GABPB1-IT1	GABPB1 intronic transcript [Source:HGNC Symbol;Acc:HGNC:25469]	56.7595	0.422976	0.000489078	0.00499993
ENSG00000073050.12	XRCC1	X-ray repair cross complementing 1 [Source:HGNC Symbol;Acc:HGNC:12828]	801.872	-0.293927	0.000489637	0.00500235
ENSG00000249898.10	MCPH1-AS1	MCPH1 antisense RNA 1 [Source:HGNC Symbol;Acc:HGNC:51655]	13.8666	0.889738	0.000493271	0.00503616
ENSG00000205359.10	SLCO6A1	solute carrier organic anion transporter family member 6A1 [Source:HGNC Symbol;Acc:HGNC:23613]	27.5408	-0.661677	0.000495101	0.00505153
ENSG00000213160.10	KLHL23	kelch like family member 23 [Source:HGNC Symbol;Acc:HGNC:27506]	2409.43	-0.351522	0.000498556	0.00508344
ENSG00000127824.15	TUBA4A	tubulin alpha 4a [Source:HGNC Symbol;Acc:HGNC:12407]	129.437	-0.731195	0.000498928	0.0050839
ENSG00000149269.10	PAK1	p21 (RAC1) activated kinase 1 [Source:HGNC Symbol;Acc:HGNC:8590]	1618.26	-0.226161	0.000500708	0.00509534
ENSG00000181773.7	GPR3	G protein-coupled receptor 3 [Source:HGNC Symbol;Acc:HGNC:4484]	24.448	0.870619	0.000500618	0.00509534
ENSG00000054118.15	THRAP3	thyroid hormone receptor associated protein 3 [Source:HGNC Symbol;Acc:HGNC:22964]	8337.36	-0.170662	0.00050129	0.00509793
ENSG00000133895.18	MEN1	menin 1 [Source:HGNC Symbol;Acc:HGNC:7010]	2556.32	0.186046	0.000501707	0.00509883
ENSG00000185187.13	SIGIRR	single Ig and TIR domain containing [Source:HGNC Symbol;Acc:HGNC:30575]	135.217	0.567725	0.000503287	0.0051082
ENSG00000157693.15	TMEM268	transmembrane protein 268 [Source:HGNC Symbol;Acc:HGNC:24513]	778.59	0.266654	0.000505097	0.00512322
ENSG00000113580.15	NR3C1	nuclear receptor subfamily 3 group C member 1 [Source:HGNC Symbol;Acc:HGNC:7978]	2062.91	-0.341608	0.00050669	0.00513053
ENSG00000175866.16	BAIAP2	BAR/IMD domain containing adaptor protein 2 [Source:HGNC Symbol;Acc:HGNC:947]	438.568	0.325992	0.000507139	0.00513053
ENSG00000197912.16	SPG7	SPG7 matrix AAA peptidase subunit, paraplegin [Source:HGNC Symbol;Acc:HGNC:11237]	2405.86	0.266352	0.000507006	0.00513053
ENSG00000204568.12	MRPS18B	mitochondrial ribosomal protein S18B [Source:HGNC Symbol;Acc:HGNC:14516]	2565.31	0.209701	0.000507054	0.00513053
ENSG00000158863.22	FHIP2B	FHF complex subunit HOOK interacting protein 2B [Source:HGNC Symbol;Acc:HGNC:16492]	531.225	0.395589	0.000515264	0.00520934
ENSG00000178026.13	LRRC75B	leucine rich repeat containing 75B [Source:HGNC Symbol;Acc:HGNC:33155]	80.2209	0.456467	0.000516503	0.00521847
ENSG00000072756.18	TRNT1	tRNA nucleotidyl transferase 1 [Source:HGNC Symbol;Acc:HGNC:17341]	750.652	-0.377256	0.000518028	0.00522303
ENSG00000120053.12	GOT1	glutamic-oxaloacetic transaminase 1 [Source:HGNC Symbol;Acc:HGNC:4432]	2219.8	-0.260927	0.000517396	0.00522303
ENSG00000130881.14	LRP3	LDL receptor related protein 3 [Source:HGNC Symbol;Acc:HGNC:6695]	465.558	0.51329	0.000517682	0.00522303
ENSG00000138050.15	THUMPD2	THUMP domain containing 2 [Source:HGNC Symbol;Acc:HGNC:14890]	972.072	-0.279752	0.000518637	0.00522303
ENSG00000164078.14	MST1R	macrophage stimulating 1 receptor [Source:HGNC Symbol;Acc:HGNC:7381]	22.531	1.56823	0.000518572	0.00522303
ENSG00000157107.14	FCHO2	FCH and mu domain containing endocytic adaptor 2 [Source:HGNC Symbol;Acc:HGNC:25180]	682.162	-0.276365	0.000520127	0.00523464
ENSG00000103266.11	STUB1	STIP1 homology and U-box containing protein 1 [Source:HGNC Symbol;Acc:HGNC:11427]	2437.03	0.509272	0.000522426	0.0052528
ENSG00000108515.18	ENO3	enolase 3 [Source:HGNC Symbol;Acc:HGNC:3354]	103.471	0.430734	0.000522608	0.0052528
ENSG00000107872.14	FBXL15	F-box and leucine rich repeat protein 15 [Source:HGNC Symbol;Acc:HGNC:28155]	75.0628	0.506577	0.000527542	0.00529214
ENSG00000155666.12	KDM8	lysine demethylase 8 [Source:HGNC Symbol;Acc:HGNC:25840]	253.855	0.318863	0.000527544	0.00529214
ENSG00000196547.15	MAN2A2	mannosidase alpha class 2A member 2 [Source:HGNC Symbol;Acc:HGNC:6825]	1882.64	0.406503	0.00052736	0.00529214
ENSG00000242732.5	RTL5	retrotransposon Gag like 5 [Source:HGNC Symbol;Acc:HGNC:29430]	218.351	0.615028	0.000528328	0.00529659
ENSG00000020256.20	ZFP64	ZFP64 zinc finger protein [Source:HGNC Symbol;Acc:HGNC:15940]	1209.07	0.213154	0.000529401	0.00529708
ENSG00000108819.11	PPP1R9B	protein phosphatase 1 regulatory subunit 9B [Source:HGNC Symbol;Acc:HGNC:9298]	1469.51	0.302278	0.000528915	0.00529708
ENSG00000112964.14	GHR	growth hormone receptor [Source:HGNC Symbol;Acc:HGNC:4263]	252.034	-0.456806	0.000529082	0.00529708
ENSG00000115677.18	HDLBP	high density lipoprotein binding protein [Source:HGNC Symbol;Acc:HGNC:4857]	20184.1	-0.303851	0.000531478	0.00531444
ENSG00000116132.12	PRRX1	paired related homeobox 1 [Source:HGNC Symbol;Acc:HGNC:9142]	59.7489	-1.63559	0.000532448	0.00532072
ENSG00000068976.14	PYGM	glycogen phosphorylase, muscle associated [Source:HGNC Symbol;Acc:HGNC:9726]	16.7199	0.82756	0.000533231	0.00532511
ENSG00000101004.15	NINL	ninein like [Source:HGNC Symbol;Acc:HGNC:29163]	338.921	0.397996	0.000534057	0.00532784
ENSG00000115239.24	ASB3	ankyrin repeat and SOCS box containing 3 [Source:HGNC Symbol;Acc:HGNC:16013]	681.757	-0.201803	0.000534191	0.00532784
ENSG00000149091.15	DGKZ	diacylglycerol kinase zeta [Source:HGNC Symbol;Acc:HGNC:2857]	1631.46	0.269772	0.000536226	0.00534471
ENSG00000114251.15	WNT5A	Wnt family member 5A [Source:HGNC Symbol;Acc:HGNC:12784]	701.063	-0.550613	0.000538878	0.00535859
ENSG00000148248.14	SURF4	surfeit 4 [Source:HGNC Symbol;Acc:HGNC:11476]	5899.32	0.193283	0.000538999	0.00535859
ENSG00000169692.13	AGPAT2	1-acylglycerol-3-phosphate O-acyltransferase 2 [Source:HGNC Symbol;Acc:HGNC:325]	440.13	0.534442	0.000538263	0.00535859
ENSG00000170537.13	TMC7	transmembrane channel like 7 [Source:HGNC Symbol;Acc:HGNC:23000]	177.374	0.460696	0.000538362	0.00535859
ENSG00000152133.17	GPATCH11	G-patch domain containing 11 [Source:HGNC Symbol;Acc:HGNC:26768]	1361	-0.292033	0.000541043	0.00537547
ENSG00000113296.14	THBS4	thrombospondin 4 [Source:HGNC Symbol;Acc:HGNC:11788]	77.1858	0.771661	0.000542443	0.00538593
ENSG00000130787.14	HIP1R	huntingtin interacting protein 1 related [Source:HGNC Symbol;Acc:HGNC:18415]	702.105	0.325088	0.000543302	0.00539102
ENSG00000125895.6	TMEM74B	transmembrane protein 74B [Source:HGNC Symbol;Acc:HGNC:15893]	93.4255	0.510719	0.000543906	0.0053934
ENSG00000164048.14	ZNF589	zinc finger protein 589 [Source:HGNC Symbol;Acc:HGNC:16747]	1925.07	-0.200539	0.000544321	0.0053934
ENSG00000231177.4	LINC00852	long intergenic non-protein coding RNA 852 [Source:HGNC Symbol;Acc:HGNC:29904]	53.6494	-0.487493	0.000544584	0.0053934
ENSG00000170619.10	COMMD5	COMM domain containing 5 [Source:HGNC Symbol;Acc:HGNC:17902]	417.364	0.289506	0.00054511	0.00539517
ENSG00000270629.7	NBPF14	NBPF member 14 [Source:HGNC Symbol;Acc:HGNC:25232]	178.323	-0.367999	0.000547463	0.005415
ENSG00000133119.13	RFC3	replication factor C subunit 3 [Source:HGNC Symbol;Acc:HGNC:9971]	3546.75	0.22068	0.000549658	0.00543326
ENSG00000176204.14	LRRTM4	leucine rich repeat transmembrane neuronal 4 [Source:HGNC Symbol;Acc:HGNC:19411]	70.3275	-0.636884	0.000552118	0.0054541
ENSG00000100626.17	GALNT16	polypeptide N-acetylgalactosaminyltransferase 16 [Source:HGNC Symbol;Acc:HGNC:23233]	301.165	0.481033	0.0005546	0.00546471
ENSG00000162065.14	TBC1D24	TBC1 domain family member 24 [Source:HGNC Symbol;Acc:HGNC:29203]	570.257	0.262493	0.000554456	0.00546471
ENSG00000177427.13	MIEF2	mitochondrial elongation factor 2 [Source:HGNC Symbol;Acc:HGNC:17920]	191.931	0.323362	0.000553566	0.00546471
ENSG00000259877.3	ZNF778-DT	ZNF778 divergent transcript [Source:HGNC Symbol;Acc:HGNC:56034]	111.424	0.394436	0.000554178	0.00546471
ENSG00000168938.6	PPIC	peptidylprolyl isomerase C [Source:HGNC Symbol;Acc:HGNC:9256]	669.227	-0.346733	0.000555453	0.00546618
ENSG00000011451.21	WIZ	WIZ zinc finger [Source:HGNC Symbol;Acc:HGNC:30917]	1752.35	0.438754	0.000555852	0.00546664
ENSG00000130758.8	MAP3K10	mitogen-activated protein kinase kinase kinase 10 [Source:HGNC Symbol;Acc:HGNC:6849]	148.036	0.455759	0.000557047	0.00547492
ENSG00000105968.19	H2AZ2	H2A.Z variant histone 2 [Source:HGNC Symbol;Acc:HGNC:20664]	5561.52	-0.335079	0.000557562	0.00547652
ENSG00000147274.14	RBMX	RNA binding motif protein X-linked [Source:HGNC Symbol;Acc:HGNC:9910]	17932.5	-0.211146	0.000558396	0.00548125
ENSG00000144381.18	HSPD1	heat shock protein family D (Hsp60) member 1 [Source:HGNC Symbol;Acc:HGNC:5261]	34327.4	-0.274537	0.000562906	0.00551854
ENSG00000170264.13	FAM161A	FAM161 centrosomal protein A [Source:HGNC Symbol;Acc:HGNC:25808]	406.967	-0.265128	0.000562604	0.00551854
ENSG00000136802.12	LRRC8A	leucine rich repeat containing 8 VRAC subunit A [Source:HGNC Symbol;Acc:HGNC:19027]	1220.95	0.228012	0.000566844	0.00555364
ENSG00000130313.7	PGLS	6-phosphogluconolactonase [Source:HGNC Symbol;Acc:HGNC:8903]	531.39	0.404064	0.000572858	0.00560549
ENSG00000171132.14	PRKCE	protein kinase C epsilon [Source:HGNC Symbol;Acc:HGNC:9401]	269.15	-0.276385	0.000576184	0.00563448
ENSG00000132016.12	BRME1	break repair meiotic recombinase recruitment factor 1 [Source:HGNC Symbol;Acc:HGNC:28153]	258.319	0.599894	0.000578722	0.00565574
ENSG00000139354.11	GAS2L3	growth arrest specific 2 like 3 [Source:HGNC Symbol;Acc:HGNC:27475]	678.363	-0.335128	0.000581215	0.00567653
ENSG00000213949.10	ITGA1	integrin subunit alpha 1 [Source:HGNC Symbol;Acc:HGNC:6134]	347.455	-0.504544	0.000583839	0.00569858
ENSG00000016082.15	ISL1	ISL LIM homeobox 1 [Source:HGNC Symbol;Acc:HGNC:6132]	444.113	-0.437456	0.000586017	0.00571624
ENSG00000187837.4	H1-2	H1.2 linker histone, cluster member [Source:HGNC Symbol;Acc:HGNC:4716]	202.526	0.536646	0.000591357	0.0057611
ENSG00000171848.16	RRM2	ribonucleotide reductase regulatory subunit M2 [Source:HGNC Symbol;Acc:HGNC:10452]	7126.61	-0.183108	0.000592674	0.00576669
ENSG00000136807.14	CDK9	cyclin dependent kinase 9 [Source:HGNC Symbol;Acc:HGNC:1780]	887.567	0.247609	0.00059567	0.00579221
ENSG00000101220.18	C20orf27	chromosome 20 open reading frame 27 [Source:HGNC Symbol;Acc:HGNC:15873]	1558.58	0.360477	0.000601749	0.00584766
ENSG00000059145.19	UNKL	unk like zinc finger [Source:HGNC Symbol;Acc:HGNC:14184]	622.527	0.384315	0.000602144	0.00584784
ENSG00000138119.17	MYOF	myoferlin [Source:HGNC Symbol;Acc:HGNC:3656]	90.7431	0.730681	0.000610002	0.00591675
ENSG00000149557.14	FEZ1	fasciculation and elongation protein zeta 1 [Source:HGNC Symbol;Acc:HGNC:3659]	113.99	0.505117	0.0006115	0.00592758
ENSG00000149289.11	ZC3H12C	zinc finger CCCH-type containing 12C [Source:HGNC Symbol;Acc:HGNC:29362]	489.739	0.290888	0.000612053	0.00592924
ENSG00000164091.12	WDR82	WD repeat domain 82 [Source:HGNC Symbol;Acc:HGNC:28826]	5037.77	-0.264569	0.000616183	0.00596553
ENSG00000124523.17	SIRT5	sirtuin 5 [Source:HGNC Symbol;Acc:HGNC:14933]	360.347	0.226402	0.000617182	0.00597147
ENSG00000169972.12	PUSL1	pseudouridine synthase like 1 [Source:HGNC Symbol;Acc:HGNC:26914]	407.408	0.440099	0.000618088	0.00597342
ENSG00000198586.14	TLK1	tousled like kinase 1 [Source:HGNC Symbol;Acc:HGNC:11841]	1476.71	-0.249419	0.000618152	0.00597342
ENSG00000069424.16	KCNAB2	potassium voltage-gated channel subfamily A regulatory beta subunit 2 [Source:HGNC Symbol;Acc:HGNC:6229]	153.865	0.517572	0.000618584	0.00597387
ENSG00000168056.18	LTBP3	latent transforming growth factor beta binding protein 3 [Source:HGNC Symbol;Acc:HGNC:6716]	372.721	0.488089	0.00062198	0.00600224
ENSG00000177666.17	PNPLA2	patatin like phospholipase domain containing 2 [Source:HGNC Symbol;Acc:HGNC:30802]	835.529	0.370875	0.000623159	0.00600685
ENSG00000123388.4	HOXC11	homeobox C11 [Source:HGNC Symbol;Acc:HGNC:5123]	203.449	0.690879	0.000625798	0.00602481
ENSG00000141540.11	TTYH2	tweety family member 2 [Source:HGNC Symbol;Acc:HGNC:13877]	300.27	-0.419604	0.000625496	0.00602481
ENSG00000172845.18	SP3	Sp3 transcription factor [Source:HGNC Symbol;Acc:HGNC:11208]	2992.12	-0.286725	0.00063031	0.00606449
ENSG00000115738.10	ID2	inhibitor of DNA binding 2 [Source:HGNC Symbol;Acc:HGNC:5361]	2935.21	-0.37417	0.000633463	0.00608089
ENSG00000163161.14	ERCC3	ERCC excision repair 3, TFIIH core complex helicase subunit [Source:HGNC Symbol;Acc:HGNC:3435]	2856.91	-0.212453	0.000633582	0.00608089
ENSG00000165724.6	ZMYND19	zinc finger MYND-type containing 19 [Source:HGNC Symbol;Acc:HGNC:21146]	946.24	0.317349	0.000633334	0.00608089
ENSG00000256229.8	ZNF486	zinc finger protein 486 [Source:HGNC Symbol;Acc:HGNC:20807]	6.97159	2.917	0.000633409	0.00608089
ENSG00000141639.12	MAPK4	mitogen-activated protein kinase 4 [Source:HGNC Symbol;Acc:HGNC:6878]	93.1725	0.492876	0.000637681	0.00611268
ENSG00000182325.11	FBXL6	F-box and leucine rich repeat protein 6 [Source:HGNC Symbol;Acc:HGNC:13603]	359.556	0.420549	0.000637388	0.00611268
ENSG00000127980.16	PEX1	peroxisomal biogenesis factor 1 [Source:HGNC Symbol;Acc:HGNC:8850]	1185.57	-0.310896	0.000639656	0.00612744
ENSG00000164169.13	PRMT9	protein arginine methyltransferase 9 [Source:HGNC Symbol;Acc:HGNC:25099]	575.902	-0.226733	0.000640009	0.00612744
ENSG00000109572.16	CLCN3	chloride voltage-gated channel 3 [Source:HGNC Symbol;Acc:HGNC:2021]	3417.44	-0.161479	0.000641601	0.00613511
ENSG00000133275.16	CSNK1G2	casein kinase 1 gamma 2 [Source:HGNC Symbol;Acc:HGNC:2455]	1084.74	0.396995	0.000641395	0.00613511
ENSG00000177169.10	ULK1	unc-51 like autophagy activating kinase 1 [Source:HGNC Symbol;Acc:HGNC:12558]	608.997	0.435549	0.000642532	0.00614023
ENSG00000139737.23	SLAIN1	SLAIN motif family member 1 [Source:HGNC Symbol;Acc:HGNC:26387]	1793.32	-0.573783	0.000643967	0.00615016
ENSG00000172009.15	THOP1	thimet oligopeptidase 1 [Source:HGNC Symbol;Acc:HGNC:11793]	1934.95	0.324755	0.000645052	0.00615673
ENSG00000006453.14	BAIAP2L1	BAR/IMD domain containing adaptor protein 2 like 1 [Source:HGNC Symbol;Acc:HGNC:21649]	1043.93	-0.340427	0.000645911	0.00615763
ENSG00000124602.10	UNC5CL	unc-5 family C-terminal like [Source:HGNC Symbol;Acc:HGNC:21203]	35.6538	0.684943	0.000646335	0.00615763
ENSG00000103942.13	HOMER2	homer scaffold protein 2 [Source:HGNC Symbol;Acc:HGNC:17513]	1424.79	-0.194548	0.000647862	0.00616839
ENSG00000155330.10	C16orf87	chromosome 16 open reading frame 87 [Source:HGNC Symbol;Acc:HGNC:33754]	773.344	0.278258	0.000649876	0.00618377
ENSG00000105700.11	KXD1	KxDL motif containing 1 [Source:HGNC Symbol;Acc:HGNC:28420]	2211.14	0.202702	0.000650481	0.00618574
ENSG00000127585.12	FBXL16	F-box and leucine rich repeat protein 16 [Source:HGNC Symbol;Acc:HGNC:14150]	43.3906	1.21686	0.000654344	0.00621867
ENSG00000163840.10	DTX3L	deltex E3 ubiquitin ligase 3L [Source:HGNC Symbol;Acc:HGNC:30323]	219.202	-1.20386	0.000655092	0.00622197
ENSG00000231527.7	FAM27C	family with sequence similarity 27 member C [Source:HGNC Symbol;Acc:HGNC:23668]	24.8775	0.669621	0.00065631	0.00622973
ENSG00000140015.20	KCNH5	potassium voltage-gated channel subfamily H member 5 [Source:HGNC Symbol;Acc:HGNC:6254]	17.053	1.37984	0.000657222	0.00623457
ENSG00000132718.9	SYT11	synaptotagmin 11 [Source:HGNC Symbol;Acc:HGNC:19239]	78.8858	1.19493	0.000658897	0.00624284
ENSG00000151422.14	FER	FER tyrosine kinase [Source:HGNC Symbol;Acc:HGNC:3655]	900.782	-0.397462	0.000658787	0.00624284
ENSG00000168411.14	RFWD3	ring finger and WD repeat domain 3 [Source:HGNC Symbol;Acc:HGNC:25539]	5937.85	0.216329	0.000661089	0.00625797
ENSG00000172375.14	C2CD2L	C2CD2 like [Source:HGNC Symbol;Acc:HGNC:29000]	736.338	0.215144	0.0006613	0.00625797
ENSG00000134222.16	PSRC1	proline and serine rich coiled-coil 1 [Source:HGNC Symbol;Acc:HGNC:24472]	986.389	-0.259562	0.000662891	0.0062672
ENSG00000145604.17	SKP2	S-phase kinase associated protein 2 [Source:HGNC Symbol;Acc:HGNC:10901]	4130.9	-0.28295	0.000663082	0.0062672
ENSG00000203668.3	CHML	CHM like Rab escort protein [Source:HGNC Symbol;Acc:HGNC:1941]	3255.04	-0.310981	0.000664361	0.00627164
ENSG00000013306.16	SLC25A39	solute carrier family 25 member 39 [Source:HGNC Symbol;Acc:HGNC:24279]	4469.04	0.309491	0.000666378	0.00627924
ENSG00000064932.16	SBNO2	strawberry notch homolog 2 [Source:HGNC Symbol;Acc:HGNC:29158]	425.992	0.392473	0.000665715	0.00627924
ENSG00000147041.12	SYTL5	synaptotagmin like 5 [Source:HGNC Symbol;Acc:HGNC:15589]	415.171	1.18068	0.000666222	0.00627924
ENSG00000039123.16	MTREX	Mtr4 exosome RNA helicase [Source:HGNC Symbol;Acc:HGNC:18734]	4691.12	-0.236094	0.000668474	0.00627994
ENSG00000104998.4	IL27RA	interleukin 27 receptor subunit alpha [Source:HGNC Symbol;Acc:HGNC:17290]	218.565	0.537072	0.000667665	0.00627994
ENSG00000149016.16	TUT1	terminal uridylyl transferase 1, U6 snRNA-specific [Source:HGNC Symbol;Acc:HGNC:26184]	223.344	0.346422	0.000668115	0.00627994
ENSG00000151640.13	DPYSL4	dihydropyrimidinase like 4 [Source:HGNC Symbol;Acc:HGNC:3016]	252.157	0.661646	0.000667987	0.00627994
ENSG00000188659.10	SAXO2	stabilizer of axonemal microtubules 2 [Source:HGNC Symbol;Acc:HGNC:33727]	61.0405	0.489589	0.000668336	0.00627994
ENSG00000118242.16	MREG	melanoregulin [Source:HGNC Symbol;Acc:HGNC:25478]	329.142	-0.329913	0.000669636	0.00628325
ENSG00000185219.18	ZNF445	zinc finger protein 445 [Source:HGNC Symbol;Acc:HGNC:21018]	1925.2	-0.343778	0.000669319	0.00628325
ENSG00000078399.19	HOXA9	homeobox A9 [Source:HGNC Symbol;Acc:HGNC:5109]	1500.23	-0.659339	0.00067192	0.00630088
ENSG00000109956.13	B3GAT1	beta-1,3-glucuronyltransferase 1 [Source:HGNC Symbol;Acc:HGNC:921]	25.4046	1.20834	0.000672338	0.00630099
ENSG00000145911.6	N4BP3	NEDD4 binding protein 3 [Source:HGNC Symbol;Acc:HGNC:29852]	69.7044	0.564248	0.000672934	0.00630277
ENSG00000219545.12	UMAD1	UBAP1-MVB12-associated (UMA) domain containing 1 [Source:HGNC Symbol;Acc:HGNC:48955]	374.903	-0.321608	0.000674198	0.0063108
ENSG00000136240.10	KDELR2	KDEL endoplasmic reticulum protein retention receptor 2 [Source:HGNC Symbol;Acc:HGNC:6305]	5785.84	-0.222758	0.000678635	0.0063485
ENSG00000099901.17	RANBP1	RAN binding protein 1 [Source:HGNC Symbol;Acc:HGNC:9847]	7834.22	0.253696	0.00068069	0.0063639
ENSG00000086504.18	MRPL28	mitochondrial ribosomal protein L28 [Source:HGNC Symbol;Acc:HGNC:14484]	1988.26	0.427466	0.000683907	0.00639013
ENSG00000096092.6	TMEM14A	transmembrane protein 14A [Source:HGNC Symbol;Acc:HGNC:21076]	436.735	-0.2466	0.000686686	0.00640453
ENSG00000121281.13	ADCY7	adenylate cyclase 7 [Source:HGNC Symbol;Acc:HGNC:238]	176.759	0.567118	0.00068648	0.00640453
ENSG00000181523.13	SGSH	N-sulfoglucosamine sulfohydrolase [Source:HGNC Symbol;Acc:HGNC:10818]	634.522	0.299325	0.000685999	0.00640453
ENSG00000134318.16	ROCK2	Rho associated coiled-coil containing protein kinase 2 [Source:HGNC Symbol;Acc:HGNC:10252]	2469.26	-0.276117	0.000688005	0.00641298
ENSG00000115421.13	PAPOLG	poly(A) polymerase gamma [Source:HGNC Symbol;Acc:HGNC:14982]	967.733	-0.291092	0.000689566	0.00642368
ENSG00000166886.13	NAB2	NGFI-A binding protein 2 [Source:HGNC Symbol;Acc:HGNC:7627]	283.22	0.419012	0.000690911	0.00643235
ENSG00000115977.21	AAK1	AP2 associated kinase 1 [Source:HGNC Symbol;Acc:HGNC:19679]	1333.46	-0.334698	0.000693509	0.00645
ENSG00000142700.12	DMRTA2	DMRT like family A2 [Source:HGNC Symbol;Acc:HGNC:13908]	27.3739	1.96948	0.000695517	0.00645974
ENSG00000168385.18	SEPTIN2	septin 2 [Source:HGNC Symbol;Acc:HGNC:7729]	14171.9	-0.266089	0.000695331	0.00645974
ENSG00000136048.14	DRAM1	DNA damage regulated autophagy modulator 1 [Source:HGNC Symbol;Acc:HGNC:25645]	83.1607	0.534796	0.000697325	0.00647266
ENSG00000182362.14	YBEY	ybeY metalloendoribonuclease [Source:HGNC Symbol;Acc:HGNC:1299]	216.431	0.296543	0.000699858	0.00649229
ENSG00000103043.15	VAC14	VAC14 component of PIKFYVE complex [Source:HGNC Symbol;Acc:HGNC:25507]	1795.91	0.293511	0.000700897	0.00649805
ENSG00000182158.16	CREB3L2	cAMP responsive element binding protein 3 like 2 [Source:HGNC Symbol;Acc:HGNC:23720]	2967.45	-0.321983	0.000705783	0.00653944
ENSG00000101224.18	CDC25B	cell division cycle 25B [Source:HGNC Symbol;Acc:HGNC:1726]	2026.67	0.343729	0.000707818	0.00655439
ENSG00000151503.14	NCAPD3	non-SMC condensin II complex subunit D3 [Source:HGNC Symbol;Acc:HGNC:28952]	7303.78	-0.196686	0.000710365	0.00657405
ENSG00000188322.8	SBK1	SH3 domain binding kinase 1 [Source:HGNC Symbol;Acc:HGNC:17699]	177.892	0.429239	0.000711682	0.0065784
ENSG00000205542.11	TMSB4X	thymosin beta 4 X-linked [Source:HGNC Symbol;Acc:HGNC:11881]	763.844	1.7858	0.000711463	0.0065784
ENSG00000205084.12	TMEM231	transmembrane protein 231 [Source:HGNC Symbol;Acc:HGNC:37234]	242.814	0.351083	0.000715605	0.00661073
ENSG00000130522.6	JUND	JunD proto-oncogene, AP-1 transcription factor subunit [Source:HGNC Symbol;Acc:HGNC:6206]	241.391	0.284974	0.000716514	0.00661519
ENSG00000140332.18	TLE3	TLE family member 3, transcriptional corepressor [Source:HGNC Symbol;Acc:HGNC:11839]	2285.17	0.335186	0.000717824	0.00662334
ENSG00000121957.15	GPSM2	G protein signaling modulator 2 [Source:HGNC Symbol;Acc:HGNC:29501]	1256.19	-0.31843	0.000722804	0.00666533
ENSG00000106052.14	TAX1BP1	Tax1 binding protein 1 [Source:HGNC Symbol;Acc:HGNC:11575]	3576.81	-0.25627	0.000724013	0.00666857
ENSG00000116698.22	SMG7	SMG7 nonsense mediated mRNA decay factor [Source:HGNC Symbol;Acc:HGNC:16792]	5472.34	-0.229076	0.000728316	0.00670422
ENSG00000132481.7	TRIM47	tripartite motif containing 47 [Source:HGNC Symbol;Acc:HGNC:19020]	45.2536	0.752367	0.000729985	0.0067156
ENSG00000260027.5	HOXB7	homeobox B7 [Source:HGNC Symbol;Acc:HGNC:5118]	278.745	0.265787	0.000730487	0.00671624
ENSG00000113810.16	SMC4	structural maintenance of chromosomes 4 [Source:HGNC Symbol;Acc:HGNC:14013]	10553.8	-0.398288	0.000732397	0.00672982
ENSG00000116212.15	LRRC42	leucine rich repeat containing 42 [Source:HGNC Symbol;Acc:HGNC:28792]	879.485	-0.197022	0.000737822	0.00677165
ENSG00000158480.11	SPATA2	spermatogenesis associated 2 [Source:HGNC Symbol;Acc:HGNC:14681]	419.772	0.258522	0.000737411	0.00677165
ENSG00000159692.17	CTBP1	C-terminal binding protein 1 [Source:HGNC Symbol;Acc:HGNC:2494]	1967.82	0.262373	0.000739563	0.00678362
ENSG00000143067.5	ZNF697	zinc finger protein 697 [Source:HGNC Symbol;Acc:HGNC:32034]	637.582	0.228706	0.000743705	0.00681759
ENSG00000040199.18	PHLPP2	PH domain and leucine rich repeat protein phosphatase 2 [Source:HGNC Symbol;Acc:HGNC:29149]	1440.12	0.244991	0.000745788	0.00682456
ENSG00000065029.15	ZNF76	zinc finger protein 76 [Source:HGNC Symbol;Acc:HGNC:13149]	887.653	0.394151	0.000746224	0.00682456
ENSG00000097096.10	SYDE2	synapse defective Rho GTPase homolog 2 [Source:HGNC Symbol;Acc:HGNC:25841]	519.568	-0.378494	0.000746132	0.00682456
ENSG00000177463.16	NR2C2	nuclear receptor subfamily 2 group C member 2 [Source:HGNC Symbol;Acc:HGNC:7972]	1569.09	-0.356395	0.0007455	0.00682456
ENSG00000113811.12	SELENOK	selenoprotein K [Source:HGNC Symbol;Acc:HGNC:30394]	924.898	-0.297253	0.000750182	0.00685269
ENSG00000232442.3	MHENCR	melanoma highly expressed competing endogenous lncRNA for miR-425 and miR-489 [Source:HGNC Symbol;Acc:HGNC:53110]	115.034	0.40519	0.00075149	0.0068606
ENSG00000156970.13	BUB1B	BUB1 mitotic checkpoint serine/threonine kinase B [Source:HGNC Symbol;Acc:HGNC:1149]	3031.88	-0.205195	0.000752708	0.00686769
ENSG00000132382.15	MYBBP1A	MYB binding protein 1a [Source:HGNC Symbol;Acc:HGNC:7546]	5653.6	0.326935	0.000756175	0.00689122
ENSG00000204351.13	SKIC2	SKI2 subunit of superkiller complex [Source:HGNC Symbol;Acc:HGNC:10898]	1576.72	0.172185	0.00075612	0.00689122
ENSG00000148296.7	SURF6	surfeit 6 [Source:HGNC Symbol;Acc:HGNC:11478]	1251.87	0.344891	0.000757714	0.0069012
ENSG00000101605.14	MYOM1	myomesin 1 [Source:HGNC Symbol;Acc:HGNC:7613]	13.8791	0.811718	0.000760698	0.00692126
ENSG00000174748.22	RPL15	ribosomal protein L15 [Source:HGNC Symbol;Acc:HGNC:10306]	18216.8	-0.235423	0.000760809	0.00692126
ENSG00000204227.5	RING1	ring finger protein 1 [Source:HGNC Symbol;Acc:HGNC:10018]	883.339	0.207306	0.000761603	0.00692444
ENSG00000090316.16	MAEA	macrophage erythroblast attacher, E3 ubiquitin ligase [Source:HGNC Symbol;Acc:HGNC:13731]	1490	0.306624	0.000763865	0.00694094
ENSG00000215417.13	MIR17HG	miR-17-92a-1 cluster host gene [Source:HGNC Symbol;Acc:HGNC:23564]	1002.99	-0.378681	0.000765595	0.00695259
ENSG00000104897.10	SF3A2	splicing factor 3a subunit 2 [Source:HGNC Symbol;Acc:HGNC:10766]	1159.45	0.447432	0.000767478	0.00696061
ENSG00000214309.5	MBLAC1	metallo-beta-lactamase domain containing 1 [Source:HGNC Symbol;Acc:HGNC:22180]	16.5045	0.700424	0.000767823	0.00696061
ENSG00000260442.7	ATP2A1-AS1	ATP2A1 antisense RNA 1 [Source:HGNC Symbol;Acc:HGNC:51370]	120.657	0.50342	0.000767517	0.00696061
ENSG00000118900.15	UBN1	ubinuclein 1 [Source:HGNC Symbol;Acc:HGNC:12506]	3039.05	0.218844	0.000772692	0.00700066
ENSG00000079134.13	THOC1	THO complex subunit 1 [Source:HGNC Symbol;Acc:HGNC:19070]	1344.42	-0.177464	0.000774058	0.00700895
ENSG00000106355.10	LSM5	LSM5 homolog, U6 small nuclear RNA and mRNA degradation associated [Source:HGNC Symbol;Acc:HGNC:17162]	1561.29	-0.263753	0.000774534	0.00700917
ENSG00000132612.16	VPS4A	vacuolar protein sorting 4 homolog A [Source:HGNC Symbol;Acc:HGNC:13488]	1421.01	0.298857	0.000776333	0.00702136
ENSG00000163755.9	HPS3	HPS3 biogenesis of lysosomal organelles complex 2 subunit 1 [Source:HGNC Symbol;Acc:HGNC:15597]	1101.1	-0.319469	0.000780366	0.00705373
ENSG00000238083.10	LRRC37A2	leucine rich repeat containing 37 member A2 [Source:HGNC Symbol;Acc:HGNC:32404]	122.868	-0.365626	0.000781845	0.00706299
ENSG00000183230.18	CTNNA3	catenin alpha 3 [Source:HGNC Symbol;Acc:HGNC:2511]	13.1577	-0.841438	0.000782529	0.00706505
ENSG00000141367.13	CLTC	clathrin heavy chain [Source:HGNC Symbol;Acc:HGNC:2092]	17023.2	-0.199279	0.000783259	0.00706754
ENSG00000078114.19	NEBL	nebulette [Source:HGNC Symbol;Acc:HGNC:16932]	616.735	0.381008	0.000787427	0.00710102
ENSG00000138756.19	BMP2K	BMP2 inducible kinase [Source:HGNC Symbol;Acc:HGNC:18041]	1016.56	-0.215724	0.000792828	0.00714558
ENSG00000122140.13	MRPS2	mitochondrial ribosomal protein S2 [Source:HGNC Symbol;Acc:HGNC:14495]	2651.01	0.362744	0.000793317	0.00714584
ENSG00000123143.13	PKN1	protein kinase N1 [Source:HGNC Symbol;Acc:HGNC:9405]	2308.67	0.309972	0.000793869	0.00714666
ENSG00000008838.21	MED24	mediator complex subunit 24 [Source:HGNC Symbol;Acc:HGNC:22963]	4674.39	0.17367	0.000794362	0.00714696
ENSG00000105655.19	ISYNA1	inositol-3-phosphate synthase 1 [Source:HGNC Symbol;Acc:HGNC:29821]	1067.59	0.809623	0.000795503	0.00715307
ENSG00000067596.12	DHX8	DEAH-box helicase 8 [Source:HGNC Symbol;Acc:HGNC:2749]	3552.64	-0.142925	0.000798606	0.00717267
ENSG00000157036.13	EXOG	exo/endonuclease G [Source:HGNC Symbol;Acc:HGNC:3347]	884.674	-0.309725	0.00079854	0.00717267
ENSG00000168936.11	TMEM129	transmembrane protein 129, E3 ubiquitin ligase [Source:HGNC Symbol;Acc:HGNC:25137]	905.53	0.347314	0.000799224	0.00717408
ENSG00000138640.15	FAM13A	family with sequence similarity 13 member A [Source:HGNC Symbol;Acc:HGNC:19367]	1078.05	-0.20972	0.000801502	0.00718622
ENSG00000242173.10	ARHGDIG	Rho GDP dissociation inhibitor gamma [Source:HGNC Symbol;Acc:HGNC:680]	123.933	0.52786	0.000802726	0.00718908
ENSG00000169991.11	IFFO2	intermediate filament family orphan 2 [Source:HGNC Symbol;Acc:HGNC:27006]	631.097	0.494705	0.000808164	0.00723341
ENSG00000168906.13	MAT2A	methionine adenosyltransferase 2A [Source:HGNC Symbol;Acc:HGNC:6904]	9960.26	-0.266158	0.000809388	0.0072402
ENSG00000170144.22	HNRNPA3	heterogeneous nuclear ribonucleoprotein A3 [Source:HGNC Symbol;Acc:HGNC:24941]	18932.9	-0.264343	0.000810402	0.00724509
ENSG00000136536.15	MARCHF7	membrane associated ring-CH-type finger 7 [Source:HGNC Symbol;Acc:HGNC:17393]	2806.71	-0.245728	0.000812857	0.00726286
ENSG00000163032.12	VSNL1	visinin like 1 [Source:HGNC Symbol;Acc:HGNC:12722]	40.2018	-0.802876	0.000816554	0.00728751
ENSG00000198055.11	GRK6	G protein-coupled receptor kinase 6 [Source:HGNC Symbol;Acc:HGNC:4545]	2473.4	0.338158	0.000820371	0.00731737
ENSG00000182791.5	CCDC87	coiled-coil domain containing 87 [Source:HGNC Symbol;Acc:HGNC:25579]	26.2459	0.571335	0.000823876	0.00734442
ENSG00000275793.1	RIMBP3	RIMS binding protein 3 [Source:HGNC Symbol;Acc:HGNC:29344]	15.9324	0.699783	0.000824495	0.00734572
ENSG00000226887.8	ERVMER34-1	endogenous retrovirus group MER34 member 1, envelope [Source:HGNC Symbol;Acc:HGNC:42970]	10.4319	3.542	0.000825239	0.00734813
ENSG00000131015.5	ULBP2	UL16 binding protein 2 [Source:HGNC Symbol;Acc:HGNC:14894]	163.26	0.382206	0.000827178	0.0073602
ENSG00000154174.8	TOMM70	translocase of outer mitochondrial membrane 70 [Source:HGNC Symbol;Acc:HGNC:11985]	4863.7	-0.253708	0.000828165	0.0073602
ENSG00000196498.14	NCOR2	nuclear receptor corepressor 2 [Source:HGNC Symbol;Acc:HGNC:7673]	1503.74	0.411563	0.000828195	0.0073602
ENSG00000092758.18	COL9A3	collagen type IX alpha 3 chain [Source:HGNC Symbol;Acc:HGNC:2219]	25.621	1.04845	0.000830295	0.00736142
ENSG00000115361.8	ACADL	acyl-CoA dehydrogenase long chain [Source:HGNC Symbol;Acc:HGNC:88]	169.838	-0.570099	0.000830368	0.00736142
ENSG00000145982.13	FARS2	phenylalanyl-tRNA synthetase 2, mitochondrial [Source:HGNC Symbol;Acc:HGNC:21062]	267.92	-0.226991	0.000830524	0.00736142
ENSG00000165487.14	MICU2	mitochondrial calcium uptake 2 [Source:HGNC Symbol;Acc:HGNC:31830]	1413.97	0.303702	0.000829734	0.00736142
ENSG00000162062.15	TEDC2	tubulin epsilon and delta complex 2 [Source:HGNC Symbol;Acc:HGNC:25849]	411.382	0.424	0.000832155	0.00736601
ENSG00000228544.1	CCDC183-AS1	CCDC183 antisense RNA 1 [Source:HGNC Symbol;Acc:HGNC:44105]	160.91	0.596677	0.000832939	0.00736601
ENSG00000273253.2	TRABD-AS1	TRABD antisense RNA 1 [Source:HGNC Symbol;Acc:HGNC:56049]	42.801	0.858891	0.000831744	0.00736601
ENSG00000124216.4	SNAI1	snail family transcriptional repressor 1 [Source:HGNC Symbol;Acc:HGNC:11128]	41.4928	0.580046	0.000834415	0.00737486
ENSG00000158417.11	EIF5B	eukaryotic translation initiation factor 5B [Source:HGNC Symbol;Acc:HGNC:30793]	9226.38	-0.277476	0.000845571	0.00746921
ENSG00000107186.17	MPDZ	multiple PDZ domain crumbs cell polarity complex component [Source:HGNC Symbol;Acc:HGNC:7208]	1701.41	-0.288953	0.000846346	0.00747181
ENSG00000175416.16	CLTB	clathrin light chain B [Source:HGNC Symbol;Acc:HGNC:2091]	969.641	0.31239	0.000847959	0.00748179
ENSG00000167508.12	MVD	mevalonate diphosphate decarboxylase [Source:HGNC Symbol;Acc:HGNC:7529]	428.091	0.422161	0.000848542	0.00748268
ENSG00000138081.22	FBXO11	F-box protein 11 [Source:HGNC Symbol;Acc:HGNC:13590]	1831.07	-0.263253	0.000851607	0.00750546
ENSG00000174307.7	PHLDA3	pleckstrin homology like domain family A member 3 [Source:HGNC Symbol;Acc:HGNC:8934]	186.885	0.811343	0.000856122	0.00754096
ENSG00000162337.12	LRP5	LDL receptor related protein 5 [Source:HGNC Symbol;Acc:HGNC:6697]	917.936	0.323738	0.000857894	0.007548
ENSG00000255112.3	CHMP1B	charged multivesicular body protein 1B [Source:HGNC Symbol;Acc:HGNC:24287]	743.287	0.209827	0.000857702	0.007548
ENSG00000162783.11	IER5	immediate early response 5 [Source:HGNC Symbol;Acc:HGNC:5393]	896.787	0.388503	0.000859834	0.00756079
ENSG00000071967.12	CYBRD1	cytochrome b reductase 1 [Source:HGNC Symbol;Acc:HGNC:20797]	113.483	-0.502498	0.000860891	0.00756144
ENSG00000120051.15	CFAP58	cilia and flagella associated protein 58 [Source:HGNC Symbol;Acc:HGNC:26676]	10.8013	0.966662	0.000861368	0.00756144
ENSG00000184436.12	THAP7	THAP domain containing 7 [Source:HGNC Symbol;Acc:HGNC:23190]	681.296	0.372361	0.000861053	0.00756144
ENSG00000168505.7	GBX2	gastrulation brain homeobox 2 [Source:HGNC Symbol;Acc:HGNC:4186]	45.4439	0.42848	0.000863408	0.00757506
ENSG00000125651.14	GTF2F1	general transcription factor IIF subunit 1 [Source:HGNC Symbol;Acc:HGNC:4652]	2869.83	0.227627	0.000866017	0.00759367
ENSG00000116062.19	MSH6	mutS homolog 6 [Source:HGNC Symbol;Acc:HGNC:7329]	7794.77	-0.246007	0.00086804	0.00760281
ENSG00000159792.10	PSKH1	protein serine kinase H1 [Source:HGNC Symbol;Acc:HGNC:9529]	1094.23	0.423531	0.000867615	0.00760281
ENSG00000163694.15	RBM47	RNA binding motif protein 47 [Source:HGNC Symbol;Acc:HGNC:30358]	210.415	0.432499	0.000870759	0.00762233
ENSG00000179085.8	DPM3	dolichyl-phosphate mannosyltransferase subunit 3, regulatory [Source:HGNC Symbol;Acc:HGNC:3007]	65.4888	0.561971	0.000871575	0.00762518
ENSG00000051341.15	POLQ	DNA polymerase theta [Source:HGNC Symbol;Acc:HGNC:9186]	2026.34	-0.290012	0.000872925	0.00763269
ENSG00000137101.14	CD72	CD72 molecule [Source:HGNC Symbol;Acc:HGNC:1696]	20.778	0.738365	0.00087384	0.00763639
ENSG00000171843.17	MLLT3	MLLT3 super elongation complex subunit [Source:HGNC Symbol;Acc:HGNC:7136]	1176.75	-0.359986	0.000877096	0.00766053
ENSG00000008516.18	MMP25	matrix metallopeptidase 25 [Source:HGNC Symbol;Acc:HGNC:14246]	15.3147	1.03269	0.000879052	0.00767171
ENSG00000114544.17	SLC41A3	solute carrier family 41 member 3 [Source:HGNC Symbol;Acc:HGNC:31046]	753.428	0.266355	0.000879859	0.00767171
ENSG00000214194.9	SMIM30	small integral membrane protein 30 [Source:HGNC Symbol;Acc:HGNC:48953]	1389.74	-0.267025	0.000879409	0.00767171
ENSG00000104213.13	PDGFRL	platelet derived growth factor receptor like [Source:HGNC Symbol;Acc:HGNC:8805]	75.7471	-0.594888	0.000883586	0.00769989
ENSG00000165716.11	DIPK1B	divergent protein kinase domain 1B [Source:HGNC Symbol;Acc:HGNC:28290]	1265.04	0.378548	0.000888505	0.00773408
ENSG00000160972.10	PPP1R16A	protein phosphatase 1 regulatory subunit 16A [Source:HGNC Symbol;Acc:HGNC:14941]	199.587	0.407398	0.000889428	0.00773778
ENSG00000146842.17	TMEM209	transmembrane protein 209 [Source:HGNC Symbol;Acc:HGNC:21898]	1688.62	-0.308844	0.000897806	0.00779756
ENSG00000259663.2	ISL1-DT	ISL1 divergent transcript [Source:HGNC Symbol;Acc:HGNC:55414]	53.5004	-0.519406	0.000903138	0.00783948
ENSG00000138092.11	CENPO	centromere protein O [Source:HGNC Symbol;Acc:HGNC:28152]	1909.02	-0.205128	0.000907218	0.0078705
ENSG00000083544.16	TDRD3	tudor domain containing 3 [Source:HGNC Symbol;Acc:HGNC:20612]	513.752	0.257788	0.000917	0.00795092
ENSG00000188529.15	SRSF10	serine and arginine rich splicing factor 10 [Source:HGNC Symbol;Acc:HGNC:16713]	7539.59	-0.154524	0.000917794	0.00795336
ENSG00000088682.14	COQ9	coenzyme Q9 [Source:HGNC Symbol;Acc:HGNC:25302]	1214.95	0.289476	0.000923599	0.00799474
ENSG00000108518.8	PFN1	profilin 1 [Source:HGNC Symbol;Acc:HGNC:8881]	10401.1	0.148162	0.00092558	0.00800297
ENSG00000176845.13	METRNL	meteorin like, glial cell differentiation regulator [Source:HGNC Symbol;Acc:HGNC:27584]	65.3955	0.735072	0.000925362	0.00800297
ENSG00000205611.5	LINC01597	long intergenic non-protein coding RNA 1597 [Source:HGNC Symbol;Acc:HGNC:51594]	28.9638	0.678797	0.000926096	0.00800298
ENSG00000196924.19	FLNA	filamin A [Source:HGNC Symbol;Acc:HGNC:3754]	23033.4	0.451114	0.000927508	0.00800711
ENSG00000262246.6	CORO7	coronin 7 [Source:HGNC Symbol;Acc:HGNC:26161]	113.649	0.452123	0.000927606	0.00800711
ENSG00000137103.20	TMEM8B	transmembrane protein 8B [Source:HGNC Symbol;Acc:HGNC:21427]	307.383	0.315236	0.000928984	0.00801455
ENSG00000153071.15	DAB2	DAB adaptor protein 2 [Source:HGNC Symbol;Acc:HGNC:2662]	432.87	-0.283119	0.000930241	0.00801812
ENSG00000198597.10	ZNF536	zinc finger protein 536 [Source:HGNC Symbol;Acc:HGNC:29025]	79.6942	0.38112	0.00093043	0.00801812
ENSG00000198963.11	RORB	RAR related orphan receptor B [Source:HGNC Symbol;Acc:HGNC:10259]	267.295	-0.769306	0.000932103	0.00802808
ENSG00000126368.6	NR1D1	nuclear receptor subfamily 1 group D member 1 [Source:HGNC Symbol;Acc:HGNC:7962]	158.481	0.332868	0.00093328	0.00803377
ENSG00000140743.8	CDR2	cerebellar degeneration related protein 2 [Source:HGNC Symbol;Acc:HGNC:1799]	1268.74	0.240522	0.000934733	0.00804069
ENSG00000163848.21	ZNF148	zinc finger protein 148 [Source:HGNC Symbol;Acc:HGNC:12933]	1439.96	-0.254222	0.00093512	0.00804069
ENSG00000095906.17	NUBP2	NUBP iron-sulfur cluster assembly factor 2, cytosolic [Source:HGNC Symbol;Acc:HGNC:8042]	666.568	0.530232	0.000936847	0.00804681
ENSG00000140548.10	ZNF710	zinc finger protein 710 [Source:HGNC Symbol;Acc:HGNC:25352]	423.341	0.365358	0.000936868	0.00804681
ENSG00000129990.15	SYT5	synaptotagmin 5 [Source:HGNC Symbol;Acc:HGNC:11513]	19.7645	1.19468	0.000938496	0.00805633
ENSG00000119574.13	ZBTB45	zinc finger and BTB domain containing 45 [Source:HGNC Symbol;Acc:HGNC:23715]	106.314	0.504959	0.000940303	0.00806739
ENSG00000136002.20	ARHGEF4	Rho guanine nucleotide exchange factor 4 [Source:HGNC Symbol;Acc:HGNC:684]	348.697	-0.296309	0.00094128	0.0080713
ENSG00000030110.14	BAK1	BCL2 antagonist/killer 1 [Source:HGNC Symbol;Acc:HGNC:949]	948.568	0.261565	0.000944271	0.00809249
ENSG00000163041.13	H3-3A	H3.3 histone A [Source:HGNC Symbol;Acc:HGNC:4764]	375.892	-0.365969	0.000949503	0.00813284
ENSG00000137266.15	SLC22A23	solute carrier family 22 member 23 [Source:HGNC Symbol;Acc:HGNC:21106]	588.336	-0.375845	0.000951033	0.00814145
ENSG00000250133.2	HOXC-AS2	HOXC cluster antisense RNA 2 [Source:HGNC Symbol;Acc:HGNC:43750]	19.5131	1.0853	0.000954266	0.00816462
ENSG00000180900.20	SCRIB	scribble planar cell polarity protein [Source:HGNC Symbol;Acc:HGNC:30377]	1177.19	0.449697	0.000956463	0.00817892
ENSG00000101608.13	MYL12A	myosin light chain 12A [Source:HGNC Symbol;Acc:HGNC:16701]	1282.74	0.175316	0.00095929	0.00819857
ENSG00000101000.6	PROCR	protein C receptor [Source:HGNC Symbol;Acc:HGNC:9452]	267.922	0.473047	0.00095995	0.0081997
ENSG00000075223.14	SEMA3C	semaphorin 3C [Source:HGNC Symbol;Acc:HGNC:10725]	275.481	-0.656323	0.000962017	0.00821284
ENSG00000166401.15	SERPINB8	serpin family B member 8 [Source:HGNC Symbol;Acc:HGNC:8952]	30.4467	1.0335	0.000965144	0.00823501
ENSG00000116560.12	SFPQ	splicing factor proline and glutamine rich [Source:HGNC Symbol;Acc:HGNC:10774]	18811.5	-0.165076	0.000973735	0.00827865
ENSG00000128585.18	MKLN1	muskelin 1 [Source:HGNC Symbol;Acc:HGNC:7109]	2556.61	-0.277214	0.000971889	0.00827865
ENSG00000152413.15	HOMER1	homer scaffold protein 1 [Source:HGNC Symbol;Acc:HGNC:17512]	1348.23	-0.212277	0.000971662	0.00827865
ENSG00000164970.15	FAM219A	family with sequence similarity 219 member A [Source:HGNC Symbol;Acc:HGNC:19920]	833.484	0.273763	0.000973871	0.00827865
ENSG00000182871.16	COL18A1	collagen type XVIII alpha 1 chain [Source:HGNC Symbol;Acc:HGNC:2195]	491.466	0.497376	0.00097399	0.00827865
ENSG00000198554.12	WDHD1	WD repeat and HMG-box DNA binding protein 1 [Source:HGNC Symbol;Acc:HGNC:23170]	1872.88	-0.262688	0.000973325	0.00827865
ENSG00000204536.15	CCHCR1	coiled-coil alpha-helical rod protein 1 [Source:HGNC Symbol;Acc:HGNC:13930]	690.922	0.235713	0.000974903	0.00828188
ENSG00000145741.17	BTF3	basic transcription factor 3 [Source:HGNC Symbol;Acc:HGNC:1125]	11534.8	-0.236425	0.000976977	0.00829495
ENSG00000125534.10	PPDPF	pancreatic progenitor cell differentiation and proliferation factor [Source:HGNC Symbol;Acc:HGNC:16142]	348.881	0.434709	0.00098213	0.00833415
ENSG00000148331.12	ASB6	ankyrin repeat and SOCS box containing 6 [Source:HGNC Symbol;Acc:HGNC:17181]	1450.54	0.307058	0.000989651	0.00839339
ENSG00000185122.11	HSF1	heat shock transcription factor 1 [Source:HGNC Symbol;Acc:HGNC:5224]	1257.76	0.315685	0.000990784	0.00839841
ENSG00000196396.10	PTPN1	protein tyrosine phosphatase non-receptor type 1 [Source:HGNC Symbol;Acc:HGNC:9642]	2689.89	0.139611	0.000994699	0.00842699
ENSG00000177731.16	FLII	FLII actin remodeling protein [Source:HGNC Symbol;Acc:HGNC:3750]	3517.67	0.230117	0.000995274	0.00842727
ENSG00000141582.15	CBX4	chromobox 4 [Source:HGNC Symbol;Acc:HGNC:1554]	394.617	0.31188	0.000995861	0.00842764
ENSG00000117054.15	ACADM	acyl-CoA dehydrogenase medium chain [Source:HGNC Symbol;Acc:HGNC:89]	2416.62	-0.249437	0.000999355	0.00845261
ENSG00000246089.5	MCPH1-DT	MCPH1 divergent transcript [Source:HGNC Symbol;Acc:HGNC:55599]	66.5266	0.4663	0.00100006	0.00845396
ENSG00000010292.13	NCAPD2	non-SMC condensin I complex subunit D2 [Source:HGNC Symbol;Acc:HGNC:24305]	8075.92	-0.24763	0.00100854	0.00852098
ENSG00000156345.18	CDK20	cyclin dependent kinase 20 [Source:HGNC Symbol;Acc:HGNC:21420]	396.805	0.286389	0.00101249	0.00854511
ENSG00000291071.1	FAM86JP	family with sequence similarity 86 member J, pseudogene [Source:HGNC Symbol;Acc:HGNC:44097]	53.8827	-0.487349	0.00101214	0.00854511
ENSG00000196878.15	LAMB3	laminin subunit beta 3 [Source:HGNC Symbol;Acc:HGNC:6490]	60.7201	1.36872	0.00101717	0.00857996
ENSG00000100867.15	DHRS2	dehydrogenase/reductase 2 [Source:HGNC Symbol;Acc:HGNC:18349]	114.143	0.658365	0.00101842	0.00858577
ENSG00000122707.12	RECK	reversion inducing cysteine rich protein with kazal motifs [Source:HGNC Symbol;Acc:HGNC:11345]	241.116	-0.28921	0.00102161	0.00860725
ENSG00000198874.14	TYW1	tRNA-yW synthesizing protein 1 homolog [Source:HGNC Symbol;Acc:HGNC:25598]	825.536	-0.30353	0.00102207	0.00860725
ENSG00000133706.19	LARS1	leucyl-tRNA synthetase 1 [Source:HGNC Symbol;Acc:HGNC:6512]	9022.89	-0.226389	0.00102295	0.00860998
ENSG00000066933.16	MYO9A	myosin IXA [Source:HGNC Symbol;Acc:HGNC:7608]	2197.52	-0.237733	0.00102566	0.00862812
ENSG00000113851.16	CRBN	cereblon [Source:HGNC Symbol;Acc:HGNC:30185]	808.914	-0.344173	0.00102953	0.00865599
ENSG00000114030.13	KPNA1	karyopherin subunit alpha 1 [Source:HGNC Symbol;Acc:HGNC:6394]	4088.03	-0.216267	0.00103486	0.0086961
ENSG00000073350.14	LLGL2	LLGL scribble cell polarity complex component 2 [Source:HGNC Symbol;Acc:HGNC:6629]	199.635	0.384975	0.00103802	0.00871319
ENSG00000111596.14	CNOT2	CCR4-NOT transcription complex subunit 2 [Source:HGNC Symbol;Acc:HGNC:7878]	2311.87	-0.219748	0.00103783	0.00871319
ENSG00000141027.23	NCOR1	nuclear receptor corepressor 1 [Source:HGNC Symbol;Acc:HGNC:7672]	5752.04	-0.173757	0.00104005	0.00872555
ENSG00000165494.12	PCF11	PCF11 cleavage and polyadenylation factor subunit [Source:HGNC Symbol;Acc:HGNC:30097]	2667.83	-0.203088	0.00104062	0.00872556
ENSG00000075426.12	FOSL2	FOS like 2, AP-1 transcription factor subunit [Source:HGNC Symbol;Acc:HGNC:3798]	244.872	0.734138	0.00104202	0.00873003
ENSG00000187098.18	MITF	melanocyte inducing transcription factor [Source:HGNC Symbol;Acc:HGNC:7105]	264.352	-0.357099	0.00104284	0.00873003
ENSG00000188153.14	COL4A5	collagen type IV alpha 5 chain [Source:HGNC Symbol;Acc:HGNC:2207]	1417.15	-0.448108	0.00104231	0.00873003
ENSG00000171703.17	TCEA2	transcription elongation factor A2 [Source:HGNC Symbol;Acc:HGNC:11614]	226.722	0.43785	0.00104657	0.00875653
ENSG00000007520.4	TSR3	TSR3 ribosome maturation factor [Source:HGNC Symbol;Acc:HGNC:14175]	645.776	0.463475	0.00104915	0.00877345
ENSG00000181804.15	SLC9A9	solute carrier family 9 member A9 [Source:HGNC Symbol;Acc:HGNC:20653]	66.0416	-0.601548	0.00105595	0.00882552
ENSG00000077684.16	JADE1	jade family PHD finger 1 [Source:HGNC Symbol;Acc:HGNC:30027]	1631.82	-0.220218	0.00106293	0.0088779
ENSG00000254726.3	MEX3A	mex-3 RNA binding family member A [Source:HGNC Symbol;Acc:HGNC:33482]	840.306	-0.312821	0.00106336	0.0088779
ENSG00000181026.15	AEN	apoptosis enhancing nuclease [Source:HGNC Symbol;Acc:HGNC:25722]	2139.21	0.302339	0.00107049	0.00893261
ENSG00000132017.11	DCAF15	DDB1 and CUL4 associated factor 15 [Source:HGNC Symbol;Acc:HGNC:25095]	799.884	0.281988	0.00107159	0.00893701
ENSG00000139722.7	VPS37B	VPS37B subunit of ESCRT-I [Source:HGNC Symbol;Acc:HGNC:25754]	584.723	0.295272	0.00107232	0.00893834
ENSG00000117318.9	ID3	inhibitor of DNA binding 3 [Source:HGNC Symbol;Acc:HGNC:5362]	1561.72	0.297281	0.00107357	0.00894394
ENSG00000224578.5	HNRNPA1L3	heterogeneous nuclear ribonucleoprotein A1 like 3 [Source:HGNC Symbol;Acc:HGNC:48778]	221.03	-0.373113	0.00107433	0.00894542
ENSG00000166165.14	CKB	creatine kinase B [Source:HGNC Symbol;Acc:HGNC:1991]	8516.41	0.422052	0.00107709	0.00895904
ENSG00000176974.21	SHMT1	serine hydroxymethyltransferase 1 [Source:HGNC Symbol;Acc:HGNC:10850]	1730.83	0.209559	0.00107712	0.00895904
ENSG00000184307.17	ZDHHC23	zinc finger DHHC-type palmitoyltransferase 23 [Source:HGNC Symbol;Acc:HGNC:28654]	702.814	-0.321203	0.00107992	0.00897759
ENSG00000086827.9	ZW10	zw10 kinetochore protein [Source:HGNC Symbol;Acc:HGNC:13194]	2170.53	-0.160561	0.00108605	0.0090189
ENSG00000204131.10	NHSL2	NHS like 2 [Source:HGNC Symbol;Acc:HGNC:33737]	228.586	0.330384	0.00108555	0.0090189
ENSG00000119686.10	FLVCR2	FLVCR heme transporter 2 [Source:HGNC Symbol;Acc:HGNC:20105]	84.73	-0.359003	0.00108854	0.0090347
ENSG00000138792.10	ENPEP	glutamyl aminopeptidase [Source:HGNC Symbol;Acc:HGNC:3355]	113.264	-0.678062	0.00109079	0.00904857
ENSG00000179222.18	MAGED1	MAGE family member D1 [Source:HGNC Symbol;Acc:HGNC:6813]	8158.48	-0.31757	0.00109744	0.00909886
ENSG00000123485.12	HJURP	Holliday junction recognition protein [Source:HGNC Symbol;Acc:HGNC:25444]	1426.57	-0.301999	0.00110006	0.00911571
ENSG00000272899.4	ATP6V1FNB	ATP6V1F neighbor [Source:HGNC Symbol;Acc:HGNC:52392]	31.0789	0.55741	0.00110373	0.00914127
ENSG00000108784.10	NAGLU	N-acetyl-alpha-glucosaminidase [Source:HGNC Symbol;Acc:HGNC:7632]	651.803	0.325496	0.00110524	0.00914886
ENSG00000165802.23	NSMF	NMDA receptor synaptonuclear signaling and neuronal migration factor [Source:HGNC Symbol;Acc:HGNC:29843]	1866.17	0.334698	0.00110947	0.00917896
ENSG00000011376.12	LARS2	leucyl-tRNA synthetase 2, mitochondrial [Source:HGNC Symbol;Acc:HGNC:17095]	3508.81	-0.232505	0.00111048	0.00918245
ENSG00000087338.5	GMCL1	germ cell-less 1, spermatogenesis associated [Source:HGNC Symbol;Acc:HGNC:23843]	1638.18	-0.271221	0.00111443	0.00920531
ENSG00000144827.9	ABHD10	abhydrolase domain containing 10, depalmitoylase [Source:HGNC Symbol;Acc:HGNC:25656]	1565.72	-0.2505	0.00111395	0.00920531
ENSG00000153046.18	CDYL	chromodomain Y like [Source:HGNC Symbol;Acc:HGNC:1811]	935.408	-0.186732	0.0011197	0.00924394
ENSG00000136193.17	SCRN1	secernin 1 [Source:HGNC Symbol;Acc:HGNC:22192]	4151.03	-0.327461	0.0011225	0.00925901
ENSG00000183655.13	KLHL25	kelch like family member 25 [Source:HGNC Symbol;Acc:HGNC:25732]	291.677	0.303569	0.00112272	0.00925901
ENSG00000141456.16	PELP1	proline, glutamate and leucine rich protein 1 [Source:HGNC Symbol;Acc:HGNC:30134]	3190.4	0.260161	0.00112346	0.00926018
ENSG00000140694.18	PARN	poly(A)-specific ribonuclease [Source:HGNC Symbol;Acc:HGNC:8609]	2068.93	0.29195	0.00112619	0.00927774
ENSG00000140937.14	CDH11	cadherin 11 [Source:HGNC Symbol;Acc:HGNC:1750]	28.3945	2.33468	0.00113022	0.00930112
ENSG00000188026.13	RILPL1	Rab interacting lysosomal protein like 1 [Source:HGNC Symbol;Acc:HGNC:26814]	209.692	0.421932	0.00113019	0.00930112
ENSG00000113319.13	RASGRF2	Ras protein specific guanine nucleotide releasing factor 2 [Source:HGNC Symbol;Acc:HGNC:9876]	233.974	-0.586779	0.0011329	0.00930834
ENSG00000116962.15	NID1	nidogen 1 [Source:HGNC Symbol;Acc:HGNC:7821]	5285.4	-0.278296	0.00113283	0.00930834
ENSG00000130479.11	MAP1S	microtubule associated protein 1S [Source:HGNC Symbol;Acc:HGNC:15715]	402.13	0.435255	0.00113256	0.00930834
ENSG00000241058.4	NSUN6	NOP2/Sun RNA methyltransferase 6 [Source:HGNC Symbol;Acc:HGNC:23529]	542.66	-0.293154	0.0011359	0.00932808
ENSG00000014164.7	ZC3H3	zinc finger CCCH-type containing 3 [Source:HGNC Symbol;Acc:HGNC:28972]	475.59	0.361762	0.00113826	0.00934254
ENSG00000259956.2	RBM15B	RNA binding motif protein 15B [Source:HGNC Symbol;Acc:HGNC:24303]	2914.53	-0.181147	0.00114019	0.00935345
ENSG00000145287.11	PLAC8	placenta associated 8 [Source:HGNC Symbol;Acc:HGNC:19254]	16.6078	-0.619785	0.00114274	0.00936935
ENSG00000103274.11	NUBP1	NUBP iron-sulfur cluster assembly factor 1, cytosolic [Source:HGNC Symbol;Acc:HGNC:8041]	637.621	0.288406	0.00114475	0.00938095
ENSG00000105671.12	DDX49	DEAD-box helicase 49 [Source:HGNC Symbol;Acc:HGNC:18684]	1514.01	0.328154	0.00114735	0.00939227
ENSG00000184160.8	ADRA2C	adrenoceptor alpha 2C [Source:HGNC Symbol;Acc:HGNC:283]	160.108	0.517405	0.00114814	0.0093938
ENSG00000164056.11	SPRY1	sprouty RTK signaling antagonist 1 [Source:HGNC Symbol;Acc:HGNC:11269]	312.319	-0.337126	0.00115376	0.00943485
ENSG00000198832.11	SELENOM	selenoprotein M [Source:HGNC Symbol;Acc:HGNC:30397]	189.231	0.486854	0.00115521	0.00944169
ENSG00000132128.18	LRRC41	leucine rich repeat containing 41 [Source:HGNC Symbol;Acc:HGNC:16917]	2687.51	0.352875	0.00115657	0.00944787
ENSG00000177842.12	ZNF620	zinc finger protein 620 [Source:HGNC Symbol;Acc:HGNC:28742]	600.561	-0.313185	0.00115738	0.00944947
ENSG00000083838.17	ZNF446	zinc finger protein 446 [Source:HGNC Symbol;Acc:HGNC:21036]	207.363	0.329523	0.00116094	0.00946861
ENSG00000111802.14	TDP2	tyrosyl-DNA phosphodiesterase 2 [Source:HGNC Symbol;Acc:HGNC:17768]	1583.09	-0.191515	0.00116081	0.00946861
ENSG00000160959.8	LRRC14	leucine rich repeat containing 14 [Source:HGNC Symbol;Acc:HGNC:20419]	1063.7	0.269569	0.00116385	0.00948738
ENSG00000112031.16	MTRF1L	mitochondrial translation release factor 1 like [Source:HGNC Symbol;Acc:HGNC:21051]	595.98	0.247209	0.00116683	0.00949673
ENSG00000134954.14	ETS1	ETS proto-oncogene 1, transcription factor [Source:HGNC Symbol;Acc:HGNC:3488]	373.661	0.508391	0.00116663	0.00949673
ENSG00000147799.12	ARHGAP39	Rho GTPase activating protein 39 [Source:HGNC Symbol;Acc:HGNC:29351]	213.984	0.427887	0.00116659	0.00949673
ENSG00000006625.18	GGCT	gamma-glutamylcyclotransferase [Source:HGNC Symbol;Acc:HGNC:21705]	732.456	-0.242795	0.00116768	0.00949863
ENSG00000178719.17	GRINA	glutamate ionotropic receptor NMDA type subunit associated protein 1 [Source:HGNC Symbol;Acc:HGNC:4589]	2380.43	0.413948	0.00118115	0.00960319
ENSG00000153094.24	BCL2L11	BCL2 like 11 [Source:HGNC Symbol;Acc:HGNC:994]	1118.83	-0.26855	0.00118332	0.00961581
ENSG00000173327.8	MAP3K11	mitogen-activated protein kinase kinase kinase 11 [Source:HGNC Symbol;Acc:HGNC:6850]	728.197	0.291969	0.00118425	0.00961832
ENSG00000166510.14	CCDC68	coiled-coil domain containing 68 [Source:HGNC Symbol;Acc:HGNC:24350]	66.7644	-0.534717	0.00118712	0.00963657
ENSG00000129235.11	TXNDC17	thioredoxin domain containing 17 [Source:HGNC Symbol;Acc:HGNC:28218]	865.408	0.224695	0.0011917	0.00966869
ENSG00000186635.15	ARAP1	ArfGAP with RhoGAP domain, ankyrin repeat and PH domain 1 [Source:HGNC Symbol;Acc:HGNC:16925]	1615.32	0.224758	0.00119429	0.00968468
ENSG00000163026.12	WDCP	WD repeat and coiled coil containing [Source:HGNC Symbol;Acc:HGNC:26157]	1464.18	-0.251666	0.0011958	0.00968681
ENSG00000267475.3	NUDT19-DT	NUDT19 divergent transcript [Source:HGNC Symbol;Acc:HGNC:55296]	25.0804	0.640519	0.00119566	0.00968681
ENSG00000198933.10	TBKBP1	TBK1 binding protein 1 [Source:HGNC Symbol;Acc:HGNC:30140]	634.183	0.314901	0.00119726	0.00969356
ENSG00000182551.14	ADI1	acireductone dioxygenase 1 [Source:HGNC Symbol;Acc:HGNC:30576]	3397.55	-0.315162	0.00120489	0.00974514
ENSG00000157388.20	CACNA1D	calcium voltage-gated channel subunit alpha1 D [Source:HGNC Symbol;Acc:HGNC:1391]	68.6065	-0.58769	0.00120617	0.00975045
ENSG00000048405.11	ZNF800	zinc finger protein 800 [Source:HGNC Symbol;Acc:HGNC:27267]	625.781	-0.236888	0.00121611	0.00982531
ENSG00000167302.11	TEPSIN	TEPSIN adaptor related protein complex 4 accessory protein [Source:HGNC Symbol;Acc:HGNC:26458]	351.653	0.28247	0.0012167	0.00982531
ENSG00000110721.12	CHKA	choline kinase alpha [Source:HGNC Symbol;Acc:HGNC:1937]	1064.82	0.246346	0.00121787	0.00982551
ENSG00000140511.12	HAPLN3	hyaluronan and proteoglycan link protein 3 [Source:HGNC Symbol;Acc:HGNC:21446]	152.864	0.472421	0.00121862	0.00982551
ENSG00000169951.10	ZNF764	zinc finger protein 764 [Source:HGNC Symbol;Acc:HGNC:28200]	290.195	0.261563	0.00121837	0.00982551
ENSG00000136828.19	RALGPS1	Ral GEF with PH domain and SH3 binding motif 1 [Source:HGNC Symbol;Acc:HGNC:16851]	296.922	-0.339951	0.00122395	0.00986341
ENSG00000058804.12	NDC1	NDC1 transmembrane nucleoporin [Source:HGNC Symbol;Acc:HGNC:25525]	6031.95	-0.131806	0.00122529	0.00986903
ENSG00000260708.2	TBC1D22A-DT	TBC1D22A divergent transcript [Source:HGNC Symbol;Acc:HGNC:55388]	71.5015	0.433192	0.00122812	0.00988668
ENSG00000203485.14	INF2	inverted formin 2 [Source:HGNC Symbol;Acc:HGNC:23791]	560.267	0.392266	0.00123045	0.00989523
ENSG00000227372.12	TP73-AS1	TP73 antisense RNA 1 [Source:HGNC Symbol;Acc:HGNC:29052]	1267.7	0.218225	0.00123124	0.00989644
ENSG00000168061.17	SAC3D1	SAC3 domain containing 1 [Source:HGNC Symbol;Acc:HGNC:30179]	230.759	0.331808	0.00123527	0.00992368
ENSG00000203326.12	ZNF525	zinc finger protein 525 [Source:HGNC Symbol;Acc:HGNC:29423]	43.0316	-0.72129	0.00123799	0.00994039
ENSG00000204576.12	PRR3	proline rich 3 [Source:HGNC Symbol;Acc:HGNC:21149]	1321.73	-0.292392	0.00124072	0.00995716
ENSG00000105656.13	ELL	elongation factor for RNA polymerase II [Source:HGNC Symbol;Acc:HGNC:23114]	379.221	0.341841	0.00124284	0.00996907
ENSG00000168924.15	LETM1	leucine zipper and EF-hand containing transmembrane protein 1 [Source:HGNC Symbol;Acc:HGNC:6556]	3364.16	0.222118	0.00124517	0.00997871
ENSG00000142655.13	PEX14	peroxisomal biogenesis factor 14 [Source:HGNC Symbol;Acc:HGNC:8856]	394.962	0.351639	0.00125517	0.0100472
ENSG00000135439.12	AGAP2	ArfGAP with GTPase domain, ankyrin repeat and PH domain 2 [Source:HGNC Symbol;Acc:HGNC:16921]	52.5329	0.751644	0.0012567	0.0100491
ENSG00000174529.7	TMEM81	transmembrane protein 81 [Source:HGNC Symbol;Acc:HGNC:32349]	97.6993	-0.523331	0.00125657	0.0100491
ENSG00000135372.10	NAT10	N-acetyltransferase 10 [Source:HGNC Symbol;Acc:HGNC:29830]	5778.96	-0.207548	0.00125875	0.0100603
ENSG00000079150.19	FKBP7	FKBP prolyl isomerase 7 [Source:HGNC Symbol;Acc:HGNC:3723]	412.508	-0.35412	0.00126197	0.0100756
ENSG00000090020.11	SLC9A1	solute carrier family 9 member A1 [Source:HGNC Symbol;Acc:HGNC:11071]	823.691	0.312394	0.00126179	0.0100756
ENSG00000188316.15	ENO4	enolase 4 [Source:HGNC Symbol;Acc:HGNC:31670]	17.7683	0.576513	0.00126819	0.0101201
ENSG00000048052.24	HDAC9	histone deacetylase 9 [Source:HGNC Symbol;Acc:HGNC:14065]	44.4027	-0.606296	0.00126942	0.010123
ENSG00000135547.9	HEY2	hes related family bHLH transcription factor with YRPW motif 2 [Source:HGNC Symbol;Acc:HGNC:4881]	180.817	0.451578	0.00127214	0.010136
ENSG00000131100.13	ATP6V1E1	ATPase H+ transporting V1 subunit E1 [Source:HGNC Symbol;Acc:HGNC:857]	3359.48	0.197452	0.00127539	0.0101539
ENSG00000184349.14	EFNA5	ephrin A5 [Source:HGNC Symbol;Acc:HGNC:3225]	1006.79	-0.328749	0.00127569	0.0101539
ENSG00000068120.15	COASY	Coenzyme A synthase [Source:HGNC Symbol;Acc:HGNC:29932]	2009.86	0.226168	0.00127813	0.0101681
ENSG00000115414.21	FN1	fibronectin 1 [Source:HGNC Symbol;Acc:HGNC:3778]	1863.94	-0.433792	0.00128029	0.01018
ENSG00000105726.17	ATP13A1	ATPase 13A1 [Source:HGNC Symbol;Acc:HGNC:24215]	1831.54	0.294741	0.00128753	0.0102271
ENSG00000120370.14	GORAB	golgin, RAB6 interacting [Source:HGNC Symbol;Acc:HGNC:25676]	411.078	-0.253938	0.00128882	0.0102322
ENSG00000114857.19	NKTR	natural killer cell triggering receptor [Source:HGNC Symbol;Acc:HGNC:7833]	4825.58	-0.255959	0.00129289	0.0102569
ENSG00000198839.10	ZNF277	zinc finger protein 277 [Source:HGNC Symbol;Acc:HGNC:13070]	509.123	-0.254476	0.00129326	0.0102569
ENSG00000184900.16	SUMO3	small ubiquitin like modifier 3 [Source:HGNC Symbol;Acc:HGNC:11124]	2955.19	-0.188481	0.00129665	0.0102785
ENSG00000168003.19	SLC3A2	solute carrier family 3 member 2 [Source:HGNC Symbol;Acc:HGNC:11026]	4917.25	0.353004	0.00130098	0.0103023
ENSG00000105137.13	SYDE1	synapse defective Rho GTPase homolog 1 [Source:HGNC Symbol;Acc:HGNC:25824]	489.842	0.425149	0.00130372	0.0103083
ENSG00000105875.15	WDR91	WD repeat domain 91 [Source:HGNC Symbol;Acc:HGNC:24997]	932.344	-0.26957	0.00130335	0.0103083
ENSG00000116260.17	QSOX1	quiescin sulfhydryl oxidase 1 [Source:HGNC Symbol;Acc:HGNC:9756]	1005.36	0.235523	0.00130945	0.0103483
ENSG00000075043.20	KCNQ2	potassium voltage-gated channel subfamily Q member 2 [Source:HGNC Symbol;Acc:HGNC:6296]	316.105	0.53111	0.00131246	0.0103589
ENSG00000159348.13	CYB5R1	cytochrome b5 reductase 1 [Source:HGNC Symbol;Acc:HGNC:13397]	970.325	-0.309508	0.00131261	0.0103589
ENSG00000186976.15	EFCAB6	EF-hand calcium binding domain 6 [Source:HGNC Symbol;Acc:HGNC:24204]	77.0118	0.479831	0.00131279	0.0103589
ENSG00000181789.14	COPG1	COPI coat complex subunit gamma 1 [Source:HGNC Symbol;Acc:HGNC:2236]	3737.77	-0.221717	0.00131414	0.0103643
ENSG00000127445.14	PIN1	peptidylprolyl cis/trans isomerase, NIMA-interacting 1 [Source:HGNC Symbol;Acc:HGNC:8988]	836.929	0.276892	0.00131511	0.0103667
ENSG00000123427.17	EEF1AKMT3	EEF1A lysine methyltransferase 3 [Source:HGNC Symbol;Acc:HGNC:24936]	185.46	0.274104	0.00131747	0.01038
ENSG00000023445.16	BIRC3	baculoviral IAP repeat containing 3 [Source:HGNC Symbol;Acc:HGNC:591]	22.6787	-0.720455	0.00132576	0.0104251
ENSG00000118816.11	CCNI	cyclin I [Source:HGNC Symbol;Acc:HGNC:1595]	6770.23	-0.149837	0.00132655	0.0104251
ENSG00000176018.13	LYSMD3	LysM domain containing 3 [Source:HGNC Symbol;Acc:HGNC:26969]	1351.51	-0.204249	0.00132631	0.0104251
ENSG00000196660.12	SLC30A10	solute carrier family 30 member 10 [Source:HGNC Symbol;Acc:HGNC:25355]	101.543	-0.483674	0.00132651	0.0104251
ENSG00000205269.6	TMEM170B	transmembrane protein 170B [Source:HGNC Symbol;Acc:HGNC:34244]	811.238	-0.528078	0.00132516	0.0104251
ENSG00000131409.13	LRRC4B	leucine rich repeat containing 4B [Source:HGNC Symbol;Acc:HGNC:25042]	28.7854	0.736117	0.00132768	0.0104287
ENSG00000130299.17	GTPBP3	GTP binding protein 3, mitochondrial [Source:HGNC Symbol;Acc:HGNC:14880]	1292.15	0.331876	0.00133371	0.0104708
ENSG00000228705.4	LINC00659	long intergenic non-protein coding RNA 659 [Source:HGNC Symbol;Acc:HGNC:44316]	14.1667	0.640877	0.00133651	0.0104875
ENSG00000148200.17	NR6A1	nuclear receptor subfamily 6 group A member 1 [Source:HGNC Symbol;Acc:HGNC:7985]	1035.18	-0.259732	0.00133776	0.0104881
ENSG00000152556.17	PFKM	phosphofructokinase, muscle [Source:HGNC Symbol;Acc:HGNC:8877]	3277.05	-0.264322	0.00133795	0.0104881
ENSG00000170919.16	TPT1-AS1	TPT1 antisense RNA 1 [Source:HGNC Symbol;Acc:HGNC:43686]	148.112	0.400836	0.00134124	0.0105086
ENSG00000203705.11	TATDN3	TatD DNase domain containing 3 [Source:HGNC Symbol;Acc:HGNC:27010]	797.288	-0.228327	0.00134218	0.0105107
ENSG00000084453.17	SLCO1A2	solute carrier organic anion transporter family member 1A2 [Source:HGNC Symbol;Acc:HGNC:10956]	42.7968	-1.0352	0.00134348	0.0105156
ENSG00000107185.10	RGP1	RGP1 homolog, RAB6A GEF complex partner 1 [Source:HGNC Symbol;Acc:HGNC:21965]	2549.1	0.129696	0.00134451	0.0105184
ENSG00000135424.19	ITGA7	integrin subunit alpha 7 [Source:HGNC Symbol;Acc:HGNC:6143]	255.113	0.430257	0.00134649	0.0105285
ENSG00000137261.15	KIAA0319	KIAA0319 [Source:HGNC Symbol;Acc:HGNC:21580]	26.4157	-0.852189	0.00134863	0.01054
ENSG00000016864.19	GLT8D1	glycosyltransferase 8 domain containing 1 [Source:HGNC Symbol;Acc:HGNC:24870]	924.922	-0.266427	0.00135349	0.0105673
ENSG00000126215.14	XRCC3	X-ray repair cross complementing 3 [Source:HGNC Symbol;Acc:HGNC:12830]	1208.23	0.247457	0.00135334	0.0105673
ENSG00000125656.11	CLPP	caseinolytic mitochondrial matrix peptidase proteolytic subunit [Source:HGNC Symbol;Acc:HGNC:2084]	961.953	0.339606	0.00135796	0.010596
ENSG00000163104.18	SMARCAD1	SWI/SNF-related, matrix-associated actin-dependent regulator of chromatin, subfamily a, containing DEAD/H box 1 [Source:HGNC Symbol;Acc:HGNC:18398]	2941.11	-0.220081	0.00135853	0.010596
ENSG00000100490.10	CDKL1	cyclin dependent kinase like 1 [Source:HGNC Symbol;Acc:HGNC:1781]	260.368	0.314258	0.00137452	0.0107153
ENSG00000184840.12	TMED9	transmembrane p24 trafficking protein 9 [Source:HGNC Symbol;Acc:HGNC:24878]	4381.72	0.200299	0.00137535	0.0107164
ENSG00000196151.11	WDSUB1	WD repeat, sterile alpha motif and U-box domain containing 1 [Source:HGNC Symbol;Acc:HGNC:26697]	257.408	-0.327039	0.00137623	0.0107179
ENSG00000131408.15	NR1H2	nuclear receptor subfamily 1 group H member 2 [Source:HGNC Symbol;Acc:HGNC:7965]	231.167	0.3937	0.00138074	0.0107476
ENSG00000105325.15	FZR1	fizzy and cell division cycle 20 related 1 [Source:HGNC Symbol;Acc:HGNC:24824]	997.079	0.31641	0.00138335	0.010757
ENSG00000169193.12	CCDC126	coiled-coil domain containing 126 [Source:HGNC Symbol;Acc:HGNC:22398]	217.914	-0.230082	0.0013832	0.010757
ENSG00000169814.17	BTD	biotinidase [Source:HGNC Symbol;Acc:HGNC:1122]	657.089	-0.307132	0.00138402	0.010757
ENSG00000139318.8	DUSP6	dual specificity phosphatase 6 [Source:HGNC Symbol;Acc:HGNC:3072]	27.4284	1.17865	0.00138732	0.0107773
ENSG00000196187.12	TMEM63A	transmembrane protein 63A [Source:HGNC Symbol;Acc:HGNC:29118]	754.98	-0.297959	0.00138951	0.0107888
ENSG00000014216.16	CAPN1	calpain 1 [Source:HGNC Symbol;Acc:HGNC:1476]	1791.93	0.400016	0.00139088	0.0107909
ENSG00000204334.8	ERICH2	glutamate rich 2 [Source:HGNC Symbol;Acc:HGNC:44395]	60.9497	-0.364316	0.00139116	0.0107909
ENSG00000179743.4	SPEN-AS1	SPEN antisense RNA 1 [Source:HGNC Symbol;Acc:HGNC:55937]	138.822	0.532409	0.00139441	0.0108107
ENSG00000111837.12	MAK	male germ cell associated kinase [Source:HGNC Symbol;Acc:HGNC:6816]	76.9892	-0.413012	0.00139643	0.0108209
ENSG00000137601.18	NEK1	NIMA related kinase 1 [Source:HGNC Symbol;Acc:HGNC:7744]	1513.53	-0.252704	0.00139794	0.0108272
ENSG00000154743.19	TSEN2	tRNA splicing endonuclease subunit 2 [Source:HGNC Symbol;Acc:HGNC:28422]	858.55	-0.196297	0.00139906	0.0108305
ENSG00000113593.12	PPWD1	peptidylprolyl isomerase domain and WD repeat containing 1 [Source:HGNC Symbol;Acc:HGNC:28954]	1490.55	-0.212364	0.00139996	0.0108321
ENSG00000126005.17	MMP24OS	MMP24 opposite strand [Source:HGNC Symbol;Acc:HGNC:44421]	592.631	0.449368	0.00140402	0.0108581
ENSG00000151665.13	PIGF	phosphatidylinositol glycan anchor biosynthesis class F [Source:HGNC Symbol;Acc:HGNC:8962]	621.237	-0.275071	0.0014114	0.0109097
ENSG00000197056.11	ZMYM1	zinc finger MYM-type containing 1 [Source:HGNC Symbol;Acc:HGNC:26253]	1261.94	-0.195262	0.00141291	0.0109105
ENSG00000214293.11	APTR	Alu-mediated CDKN1A/p21 transcriptional regulator [Source:HGNC Symbol;Acc:HGNC:44173]	342.95	-0.292219	0.00141237	0.0109105
ENSG00000088256.9	GNA11	G protein subunit alpha 11 [Source:HGNC Symbol;Acc:HGNC:4379]	1653.71	0.366375	0.00141363	0.0109106
ENSG00000250159.7	PKD2L2-DT	PKD2L2 divergent transcript [Source:HGNC Symbol;Acc:HGNC:55557]	143.754	-0.295491	0.00141621	0.0109252
ENSG00000162496.9	DHRS3	dehydrogenase/reductase 3 [Source:HGNC Symbol;Acc:HGNC:17693]	57.8281	0.763245	0.00142376	0.0109779
ENSG00000165084.16	C8orf34	chromosome 8 open reading frame 34 [Source:HGNC Symbol;Acc:HGNC:30905]	40.8602	0.833182	0.0014252	0.0109836
ENSG00000085365.18	SCAMP1	secretory carrier membrane protein 1 [Source:HGNC Symbol;Acc:HGNC:10563]	1702.97	-0.227603	0.00142657	0.0109887
ENSG00000092847.14	AGO1	argonaute RISC component 1 [Source:HGNC Symbol;Acc:HGNC:3262]	3423.73	-0.152741	0.00142854	0.0109984
ENSG00000144231.11	POLR2D	RNA polymerase II subunit D [Source:HGNC Symbol;Acc:HGNC:9191]	2501.8	-0.195732	0.00143054	0.0110056
ENSG00000185885.17	IFITM1	interferon induced transmembrane protein 1 [Source:HGNC Symbol;Acc:HGNC:5412]	38.4275	1.12535	0.00143089	0.0110056
ENSG00000104967.8	NOVA2	NOVA alternative splicing regulator 2 [Source:HGNC Symbol;Acc:HGNC:7887]	118.293	0.468083	0.00143506	0.0110322
ENSG00000100239.16	PPP6R2	protein phosphatase 6 regulatory subunit 2 [Source:HGNC Symbol;Acc:HGNC:19253]	1866.99	0.187855	0.00143581	0.0110325
ENSG00000102786.15	INTS6	integrator complex subunit 6 [Source:HGNC Symbol;Acc:HGNC:14879]	975.336	0.237256	0.00143862	0.0110432
ENSG00000170581.15	STAT2	signal transducer and activator of transcription 2 [Source:HGNC Symbol;Acc:HGNC:11363]	839.821	-0.34739	0.00143836	0.0110432
ENSG00000123219.13	CENPK	centromere protein K [Source:HGNC Symbol;Acc:HGNC:29479]	1048.18	-0.207446	0.00144011	0.0110492
ENSG00000099953.10	MMP11	matrix metallopeptidase 11 [Source:HGNC Symbol;Acc:HGNC:7157]	79.7957	0.524952	0.00144339	0.0110688
ENSG00000165092.13	ALDH1A1	aldehyde dehydrogenase 1 family member A1 [Source:HGNC Symbol;Acc:HGNC:402]	13.93	-1.36485	0.00144507	0.0110762
ENSG00000035499.13	DEPDC1B	DEP domain containing 1B [Source:HGNC Symbol;Acc:HGNC:24902]	1337.61	-0.239039	0.00145199	0.0111238
ENSG00000143870.13	PDIA6	protein disulfide isomerase family A member 6 [Source:HGNC Symbol;Acc:HGNC:30168]	10074.8	-0.245341	0.00145383	0.0111324
ENSG00000105701.16	FKBP8	FKBP prolyl isomerase 8 [Source:HGNC Symbol;Acc:HGNC:3724]	2149.87	0.353847	0.00145585	0.0111424
ENSG00000116117.19	PARD3B	par-3 family cell polarity regulator beta [Source:HGNC Symbol;Acc:HGNC:14446]	254.496	-0.465505	0.00146228	0.0111805
ENSG00000290682.1	STAG3L5P	stromal antigen 3-like 5 pseudogene [Source:NCBI gene (formerly Entrezgene);Acc:101735302]	108.392	-0.380131	0.00146165	0.0111805
ENSG00000167394.13	ZNF668	zinc finger protein 668 [Source:HGNC Symbol;Acc:HGNC:25821]	158.87	0.472503	0.00146641	0.0112066
ENSG00000139263.12	LRIG3	leucine rich repeats and immunoglobulin like domains 3 [Source:HGNC Symbol;Acc:HGNC:30991]	1025.6	-0.255784	0.00147444	0.0112625
ENSG00000134531.10	EMP1	epithelial membrane protein 1 [Source:HGNC Symbol;Acc:HGNC:3333]	42.4577	0.683117	0.00147774	0.01128
ENSG00000160360.13	GPSM1	G protein signaling modulator 1 [Source:HGNC Symbol;Acc:HGNC:17858]	388.344	0.601558	0.0014782	0.01128
ENSG00000198879.13	SFMBT2	Scm like with four mbt domains 2 [Source:HGNC Symbol;Acc:HGNC:20256]	1424.99	-0.256188	0.00147891	0.01128
ENSG00000157227.14	MMP14	matrix metallopeptidase 14 [Source:HGNC Symbol;Acc:HGNC:7160]	36.1871	0.615268	0.00148111	0.0112912
ENSG00000116151.14	MORN1	MORN repeat containing 1 [Source:HGNC Symbol;Acc:HGNC:25852]	214.576	0.391319	0.00148681	0.0113291
ENSG00000152137.8	HSPB8	heat shock protein family B (small) member 8 [Source:HGNC Symbol;Acc:HGNC:30171]	132.959	0.952285	0.00149029	0.01135
ENSG00000131373.15	HACL1	2-hydroxyacyl-CoA lyase 1 [Source:HGNC Symbol;Acc:HGNC:17856]	1112.62	-0.256698	0.00149158	0.0113543
ENSG00000107954.11	NEURL1	neuralized E3 ubiquitin protein ligase 1 [Source:HGNC Symbol;Acc:HGNC:7761]	27.7522	0.519904	0.00149748	0.0113897
ENSG00000274512.6	TBC1D3L	TBC1 domain family member 3L [Source:HGNC Symbol;Acc:HGNC:51246]	19.8764	0.675468	0.0014977	0.0113897
ENSG00000197530.13	MIB2	MIB E3 ubiquitin protein ligase 2 [Source:HGNC Symbol;Acc:HGNC:30577]	130.769	0.532002	0.00150457	0.0114364
ENSG00000029725.17	RABEP1	rabaptin, RAB GTPase binding effector protein 1 [Source:HGNC Symbol;Acc:HGNC:17677]	4381.55	-0.20974	0.00150674	0.0114383
ENSG00000226479.4	TMEM185B	transmembrane protein 185B [Source:HGNC Symbol;Acc:HGNC:18896]	1264.24	-0.294103	0.00150636	0.0114383
ENSG00000241839.10	PLEKHO2	pleckstrin homology domain containing O2 [Source:HGNC Symbol;Acc:HGNC:30026]	147.298	0.280404	0.00150703	0.0114383
ENSG00000003509.16	NDUFAF7	NADH:ubiquinone oxidoreductase complex assembly factor 7 [Source:HGNC Symbol;Acc:HGNC:28816]	650.908	-0.299871	0.00150799	0.01144
ENSG00000135164.19	DMTF1	cyclin D binding myb like transcription factor 1 [Source:HGNC Symbol;Acc:HGNC:14603]	2678.4	-0.270872	0.0015134	0.0114754
ENSG00000165475.15	CRYL1	crystallin lambda 1 [Source:HGNC Symbol;Acc:HGNC:18246]	93.7368	0.467676	0.00151601	0.0114896
ENSG00000155506.19	LARP1	La ribonucleoprotein 1, translational regulator [Source:HGNC Symbol;Acc:HGNC:29531]	17495.7	-0.136621	0.00152002	0.0115143
ENSG00000163939.18	PBRM1	polybromo 1 [Source:HGNC Symbol;Acc:HGNC:30064]	4890.51	-0.317474	0.00152121	0.0115177
ENSG00000107821.15	KAZALD1	Kazal type serine peptidase inhibitor domain 1 [Source:HGNC Symbol;Acc:HGNC:25460]	145.149	0.490829	0.00152352	0.0115261
ENSG00000110811.20	P3H3	prolyl 3-hydroxylase 3 [Source:HGNC Symbol;Acc:HGNC:19318]	474.194	0.434313	0.00152529	0.0115261
ENSG00000138381.10	ASNSD1	asparagine synthetase domain containing 1 [Source:HGNC Symbol;Acc:HGNC:24910]	1636.76	-0.296104	0.00152496	0.0115261
ENSG00000125912.11	NCLN	nicalin [Source:HGNC Symbol;Acc:HGNC:26923]	2256.76	0.379612	0.00152748	0.0115371
ENSG00000169105.8	CHST14	carbohydrate sulfotransferase 14 [Source:HGNC Symbol;Acc:HGNC:24464]	507.104	0.218917	0.00152906	0.0115434
ENSG00000167291.16	TBC1D16	TBC1 domain family member 16 [Source:HGNC Symbol;Acc:HGNC:28356]	2085.74	0.325604	0.00153084	0.0115463
ENSG00000204344.16	STK19	serine/threonine kinase 19 [Source:HGNC Symbol;Acc:HGNC:11398]	236.706	0.257828	0.00153093	0.0115463
ENSG00000170775.3	GPR37	G protein-coupled receptor 37 [Source:HGNC Symbol;Acc:HGNC:4494]	106.821	-0.705224	0.00153321	0.0115579
ENSG00000008083.14	JARID2	jumonji and AT-rich interaction domain containing 2 [Source:HGNC Symbol;Acc:HGNC:6196]	1268.12	-0.185529	0.00153863	0.0115872
ENSG00000082153.18	BZW1	basic leucine zipper and W2 domains 1 [Source:HGNC Symbol;Acc:HGNC:18380]	4323.1	-0.250148	0.00154107	0.0115872
ENSG00000123600.21	METTL8	methyltransferase 8, methylcytidine [Source:HGNC Symbol;Acc:HGNC:25856]	1274.5	-0.295005	0.00153805	0.0115872
ENSG00000125726.11	CD70	CD70 molecule [Source:HGNC Symbol;Acc:HGNC:11937]	53.6839	0.499226	0.00154232	0.0115872
ENSG00000149806.11	FAU	FAU ubiquitin like and ribosomal protein S30 fusion [Source:HGNC Symbol;Acc:HGNC:3597]	3925.19	0.28196	0.00154134	0.0115872
ENSG00000197982.14	C1orf122	chromosome 1 open reading frame 122 [Source:HGNC Symbol;Acc:HGNC:24789]	374.303	0.262315	0.00153983	0.0115872
ENSG00000214595.13	EML6	EMAP like 6 [Source:HGNC Symbol;Acc:HGNC:35412]	237.616	-0.499822	0.00154176	0.0115872
ENSG00000116675.16	DNAJC6	DnaJ heat shock protein family (Hsp40) member C6 [Source:HGNC Symbol;Acc:HGNC:15469]	876.446	0.326297	0.00154612	0.0116101
ENSG00000101204.18	CHRNA4	cholinergic receptor nicotinic alpha 4 subunit [Source:HGNC Symbol;Acc:HGNC:1958]	13.5881	1.22461	0.00154771	0.0116108
ENSG00000137474.23	MYO7A	myosin VIIA [Source:HGNC Symbol;Acc:HGNC:7606]	27.6771	-1.15153	0.00154753	0.0116108
ENSG00000161091.14	MFSD12	major facilitator superfamily domain containing 12 [Source:HGNC Symbol;Acc:HGNC:28299]	870.92	0.361697	0.00154852	0.0116113
ENSG00000183506.17	PI4KAP2	phosphatidylinositol 4-kinase alpha pseudogene 2 [Source:HGNC Symbol;Acc:HGNC:33577]	257.421	0.235398	0.00155217	0.0116307
ENSG00000254369.6	HOXA-AS3	HOXA cluster antisense RNA 3 [Source:HGNC Symbol;Acc:HGNC:43748]	47.9198	-0.573989	0.00155261	0.0116307
ENSG00000005189.20	REXO5	RNA exonuclease 5 [Source:HGNC Symbol;Acc:HGNC:24661]	341.015	0.269073	0.00155699	0.0116561
ENSG00000117154.12	IGSF21	immunoglobin superfamily member 21 [Source:HGNC Symbol;Acc:HGNC:28246]	9.25557	1.42859	0.00155749	0.0116561
ENSG00000144034.16	TPRKB	TP53RK binding protein [Source:HGNC Symbol;Acc:HGNC:24259]	721.367	-0.266389	0.00156132	0.0116618
ENSG00000148950.11	IMMP1L	inner mitochondrial membrane peptidase subunit 1 [Source:HGNC Symbol;Acc:HGNC:26317]	281.427	-0.264205	0.00156201	0.0116618
[truncated: 1,555 more rows]

## Sheet: Table S4, DN DN DEGs
Table S4: DEGs in homozygous dominant negative (DN/DN) KINSSHIP AFF3 HEK293T lines
ensemblID	symbol	description	baseMean	log2FoldChange	pvalue	padj
ENSG00000100749.9	VRK1	VRK serine/threonine kinase 1 [Source:HGNC Symbol;Acc:HGNC:12718]	2253.14	-0.855008	6.67861e-44	1.03712e-39
ENSG00000100811.15	YY1	YY1 transcription factor [Source:HGNC Symbol;Acc:HGNC:12856]	4855.1	-0.59469	7.98039e-42	6.19637e-38
ENSG00000166170.12	BAG5	BAG cochaperone 5 [Source:HGNC Symbol;Acc:HGNC:941]	2081.48	-0.676446	2.23984e-33	1.15941e-29
ENSG00000075413.19	MARK3	microtubule affinity regulating kinase 3 [Source:HGNC Symbol;Acc:HGNC:6897]	3021.57	-0.672499	9.96741e-28	3.8696e-24
ENSG00000078304.20	PPP2R5C	protein phosphatase 2 regulatory subunit B'gamma [Source:HGNC Symbol;Acc:HGNC:9311]	3270.09	-0.717436	6.2399e-27	1.93799e-23
ENSG00000224893.7	LINC02840	long intergenic non-protein coding RNA 2840 [Source:HGNC Symbol;Acc:HGNC:54374]	31.2117	-0.0308544	1.04399e-24	2.70202e-21
ENSG00000228716.7	DHFR	dihydrofolate reductase [Source:HGNC Symbol;Acc:HGNC:2861]	4358.1	-0.590077	3.07497e-24	6.82161e-21
ENSG00000197102.14	DYNC1H1	dynein cytoplasmic 1 heavy chain 1 [Source:HGNC Symbol;Acc:HGNC:2961]	22240.6	-0.612969	2.90886e-23	5.64647e-20
ENSG00000145982.13	FARS2	phenylalanyl-tRNA synthetase 2, mitochondrial [Source:HGNC Symbol;Acc:HGNC:21062]	267.92	-0.910734	6.98883e-22	1.20588e-18
ENSG00000182973.20	CNOT10	CCR4-NOT transcription complex subunit 10 [Source:HGNC Symbol;Acc:HGNC:23817]	1837.92	-0.749408	4.43078e-21	6.88056e-18
ENSG00000095261.14	PSMD5	proteasome 26S subunit, non-ATPase 5 [Source:HGNC Symbol;Acc:HGNC:9563]	318.577	-8.81007	6.50613e-21	9.18488e-18
ENSG00000125170.11	DOK4	docking protein 4 [Source:HGNC Symbol;Acc:HGNC:19868]	302.706	1.60277	4.24991e-19	5.49973e-16
ENSG00000109971.14	HSPA8	heat shock protein family A (Hsp70) member 8 [Source:HGNC Symbol;Acc:HGNC:5241]	58095.3	-0.697388	5.83724e-19	6.97281e-16
ENSG00000140153.18	WDR20	WD repeat domain 20 [Source:HGNC Symbol;Acc:HGNC:19667]	606.006	-0.555745	1.0407e-18	1.0774e-15
ENSG00000176102.13	CSTF3	cleavage stimulation factor subunit 3 [Source:HGNC Symbol;Acc:HGNC:2485]	1998.8	-0.713974	1.03623e-18	1.0774e-15
ENSG00000113368.12	LMNB1	lamin B1 [Source:HGNC Symbol;Acc:HGNC:6637]	5976.62	-0.726412	2.00027e-18	1.94138e-15
ENSG00000122026.11	RPL21	ribosomal protein L21 [Source:HGNC Symbol;Acc:HGNC:10313]	6190.61	-0.702713	3.30172e-18	3.01603e-15
ENSG00000090061.17	CCNK	cyclin K [Source:HGNC Symbol;Acc:HGNC:1596]	2120.56	-0.587467	4.69033e-18	4.04645e-15
ENSG00000080824.19	HSP90AA1	heat shock protein 90 alpha family class A member 1 [Source:HGNC Symbol;Acc:HGNC:5253]	88447.1	-0.671979	5.99477e-18	4.89962e-15
ENSG00000133103.17	COG6	component of oligomeric golgi complex 6 [Source:HGNC Symbol;Acc:HGNC:18621]	974.238	-0.670004	9.21172e-18	6.81185e-15
ENSG00000156411.10	ATP5MJ	ATP synthase membrane subunit j [Source:HGNC Symbol;Acc:HGNC:1188]	1872.45	-0.546012	8.80859e-18	6.81185e-15
ENSG00000111802.14	TDP2	tyrosyl-DNA phosphodiesterase 2 [Source:HGNC Symbol;Acc:HGNC:17768]	1583.09	-0.664523	3.03188e-17	2.14009e-14
ENSG00000101868.13	POLA1	DNA polymerase alpha 1, catalytic subunit [Source:HGNC Symbol;Acc:HGNC:9173]	4039.08	-0.774099	3.69229e-17	2.492e-14
ENSG00000102738.8	MRPS31	mitochondrial ribosomal protein S31 [Source:HGNC Symbol;Acc:HGNC:16632]	930.502	-0.769611	3.85137e-17	2.492e-14
ENSG00000164332.8	UBLCP1	ubiquitin like domain containing CTD phosphatase 1 [Source:HGNC Symbol;Acc:HGNC:28110]	1627.32	-0.548256	4.58979e-17	2.851e-14
ENSG00000132842.15	AP3B1	adaptor related protein complex 3 subunit beta 1 [Source:HGNC Symbol;Acc:HGNC:566]	2438.35	-0.477356	6.86487e-17	4.10018e-14
ENSG00000154319.16	FAM167A	family with sequence similarity 167 member A [Source:HGNC Symbol;Acc:HGNC:15549]	63.9813	1.89079	8.47297e-17	4.87321e-14
ENSG00000142937.12	RPS8	ribosomal protein S8 [Source:HGNC Symbol;Acc:HGNC:10441]	25259.2	-0.395863	1.22438e-16	6.79048e-14
ENSG00000124160.12	NCOA5	nuclear receptor coactivator 5 [Source:HGNC Symbol;Acc:HGNC:15909]	2500.06	-0.646765	1.68696e-16	9.0334e-14
ENSG00000100129.18	EIF3L	eukaryotic translation initiation factor 3 subunit L [Source:HGNC Symbol;Acc:HGNC:18138]	5572.52	-0.529152	3.3226e-16	1.71989e-13
ENSG00000100865.15	CINP	cyclin dependent kinase 2 interacting protein [Source:HGNC Symbol;Acc:HGNC:23789]	1023.72	-0.566898	5.42093e-16	2.71554e-13
ENSG00000159784.18	FAM131B	family with sequence similarity 131 member B [Source:HGNC Symbol;Acc:HGNC:22202]	36.7287	2.61189	7.88725e-16	3.82753e-13
ENSG00000104967.8	NOVA2	NOVA alternative splicing regulator 2 [Source:HGNC Symbol;Acc:HGNC:7887]	118.293	1.72841	1.36732e-15	6.43426e-13
ENSG00000138162.19	TACC2	transforming acidic coiled-coil containing protein 2 [Source:HGNC Symbol;Acc:HGNC:11523]	345.489	1.26012	1.64274e-15	7.50296e-13
ENSG00000129559.13	NEDD8	NEDD8 ubiquitin like modifier [Source:HGNC Symbol;Acc:HGNC:7732]	1438.85	-0.470497	3.4905e-15	1.54869e-12
ENSG00000100714.18	MTHFD1	methylenetetrahydrofolate dehydrogenase, cyclohydrolase and formyltetrahydrofolate synthetase 1 [Source:HGNC Symbol;Acc:HGNC:7432]	11759	-0.68554	3.71101e-15	1.60079e-12
ENSG00000035862.12	TIMP2	TIMP metallopeptidase inhibitor 2 [Source:HGNC Symbol;Acc:HGNC:11821]	711.654	1.32936	5.41902e-15	2.27438e-12
ENSG00000168710.18	AHCYL1	adenosylhomocysteinase like 1 [Source:HGNC Symbol;Acc:HGNC:344]	5071.79	-0.597165	1.00253e-14	3.99186e-12
ENSG00000189403.15	HMGB1	high mobility group box 1 [Source:HGNC Symbol;Acc:HGNC:4983]	12116.5	-0.784151	9.92543e-15	3.99186e-12
ENSG00000175061.20	SNHG29	small nucleolar RNA host gene 29 [Source:HGNC Symbol;Acc:HGNC:28619]	5844.66	-0.397473	1.28544e-14	4.99041e-12
ENSG00000099365.11	STX1B	syntaxin 1B [Source:HGNC Symbol;Acc:HGNC:18539]	22.6509	2.83444	1.33379e-14	5.0518e-12
ENSG00000042088.14	TDP1	tyrosyl-DNA phosphodiesterase 1 [Source:HGNC Symbol;Acc:HGNC:18884]	1183.28	-0.596908	1.4016e-14	5.18224e-12
ENSG00000177301.16	KCNA2	potassium voltage-gated channel subfamily A member 2 [Source:HGNC Symbol;Acc:HGNC:6220]	34.5714	2.35792	1.60176e-14	5.78461e-12
ENSG00000119392.16	GLE1	GLE1 RNA export mediator [Source:HGNC Symbol;Acc:HGNC:4315]	2759.9	-0.38055	2.16101e-14	7.37368e-12
ENSG00000121236.21	TRIM6	tripartite motif containing 6 [Source:HGNC Symbol;Acc:HGNC:16277]	198.797	1.21611	2.17052e-14	7.37368e-12
ENSG00000123975.5	CKS2	CDC28 protein kinase regulatory subunit 2 [Source:HGNC Symbol;Acc:HGNC:2000]	1927.33	-0.64944	2.18423e-14	7.37368e-12
ENSG00000100504.17	PYGL	glycogen phosphorylase L [Source:HGNC Symbol;Acc:HGNC:9725]	6155.41	-1.22541	3.02281e-14	9.9875e-12
ENSG00000079308.21	TNS1	tensin 1 [Source:HGNC Symbol;Acc:HGNC:11973]	114.189	1.8543	4.52564e-14	1.44093e-11
ENSG00000149557.14	FEZ1	fasciculation and elongation protein zeta 1 [Source:HGNC Symbol;Acc:HGNC:3659]	113.99	1.5748	4.54669e-14	1.44093e-11
ENSG00000070269.14	TMEM260	transmembrane protein 260 [Source:HGNC Symbol;Acc:HGNC:20185]	556.744	-0.768217	5.51482e-14	1.71279e-11
ENSG00000115128.7	SF3B6	splicing factor 3b subunit 6 [Source:HGNC Symbol;Acc:HGNC:30096]	2775.3	-0.419122	7.2215e-14	2.19888e-11
ENSG00000089902.10	RCOR1	REST corepressor 1 [Source:HGNC Symbol;Acc:HGNC:17441]	1540.73	-0.513641	8.69592e-14	2.5969e-11
ENSG00000088970.16	KIZ	kizuna centrosomal protein [Source:HGNC Symbol;Acc:HGNC:15865]	583.395	-0.366025	9.25254e-14	2.711e-11
ENSG00000231500.7	RPS18	ribosomal protein S18 [Source:HGNC Symbol;Acc:HGNC:10401]	19243.8	-0.631701	9.7493e-14	2.80364e-11
ENSG00000163399.16	ATP1A1	ATPase Na+/K+ transporting subunit alpha 1 [Source:HGNC Symbol;Acc:HGNC:799]	30725.2	-0.397531	1.29533e-13	3.65731e-11
ENSG00000128340.16	RAC2	Rac family small GTPase 2 [Source:HGNC Symbol;Acc:HGNC:9802]	13.796	3.11066	1.56431e-13	4.19565e-11
ENSG00000143850.16	PLEKHA6	pleckstrin homology domain containing A6 [Source:HGNC Symbol;Acc:HGNC:17053]	49.8592	1.67321	1.54381e-13	4.19565e-11
ENSG00000196405.13	EVL	Enah/Vasp-like [Source:HGNC Symbol;Acc:HGNC:20234]	954.342	-0.559398	1.56705e-13	4.19565e-11
ENSG00000134480.16	CCNH	cyclin H [Source:HGNC Symbol;Acc:HGNC:1594]	1147.78	-0.74096	2.28044e-13	5.9612e-11
ENSG00000173918.15	C1QTNF1	C1q and TNF related 1 [Source:HGNC Symbol;Acc:HGNC:14324]	43.7644	1.98308	2.30325e-13	5.9612e-11
ENSG00000139734.19	DIAPH3	diaphanous related formin 3 [Source:HGNC Symbol;Acc:HGNC:15480]	1491.46	-0.7747	3.09862e-13	7.88827e-11
ENSG00000129484.14	PARP2	poly(ADP-ribose) polymerase 2 [Source:HGNC Symbol;Acc:HGNC:272]	1786.19	-0.668967	3.22912e-13	8.0879e-11
ENSG00000170412.18	GPRC5C	G protein-coupled receptor class C group 5 member C [Source:HGNC Symbol;Acc:HGNC:13309]	127.722	1.89317	3.72332e-13	9.1777e-11
ENSG00000128245.15	YWHAH	tyrosine 3-monooxygenase/tryptophan 5-monooxygenase activation protein eta [Source:HGNC Symbol;Acc:HGNC:12853]	3733.64	-0.444066	4.09019e-13	9.92447e-11
ENSG00000164253.14	WDR41	WD repeat domain 41 [Source:HGNC Symbol;Acc:HGNC:25601]	2041.67	-0.550772	8.09108e-13	1.93302e-10
ENSG00000173805.16	HAP1	huntingtin associated protein 1 [Source:HGNC Symbol;Acc:HGNC:4812]	192.066	1.49177	8.79901e-13	2.0703e-10
ENSG00000145996.11	CDKAL1	CDK5 regulatory subunit associated protein 1 like 1 [Source:HGNC Symbol;Acc:HGNC:21050]	742.103	-0.873772	9.56041e-13	2.21588e-10
ENSG00000123200.17	ZC3H13	zinc finger CCCH-type containing 13 [Source:HGNC Symbol;Acc:HGNC:20368]	4497.04	-0.625236	1.02187e-12	2.33361e-10
ENSG00000135336.16	ORC3	origin recognition complex subunit 3 [Source:HGNC Symbol;Acc:HGNC:8489]	1793.04	-0.517961	1.10344e-12	2.48339e-10
ENSG00000088035.18	ALG6	ALG6 alpha-1,3-glucosyltransferase [Source:HGNC Symbol;Acc:HGNC:23157]	1641.29	-1.09573	1.19672e-12	2.65484e-10
ENSG00000113593.12	PPWD1	peptidylprolyl isomerase domain and WD repeat containing 1 [Source:HGNC Symbol;Acc:HGNC:28954]	1490.55	-0.637924	1.2307e-12	2.69177e-10
ENSG00000147604.14	RPL7	ribosomal protein L7 [Source:HGNC Symbol;Acc:HGNC:10363]	20004.9	-0.663025	2.06941e-12	4.46332e-10
ENSG00000105419.18	MEIS3	Meis homeobox 3 [Source:HGNC Symbol;Acc:HGNC:29537]	192.504	1.47141	2.58665e-12	5.42812e-10
ENSG00000120699.14	EXOSC8	exosome component 8 [Source:HGNC Symbol;Acc:HGNC:17035]	1737.47	-0.566389	2.56503e-12	5.42812e-10
ENSG00000149273.15	RPS3	ribosomal protein S3 [Source:HGNC Symbol;Acc:HGNC:10420]	29504.5	-0.440836	2.97766e-12	6.16534e-10
ENSG00000253898.1	LINC01419	long intergenic non-protein coding RNA 1419 [Source:HGNC Symbol;Acc:HGNC:50712]	16.2461	-8.20305	3.64474e-12	7.44726e-10
ENSG00000243978.9	RTL9	retrotransposon Gag like 9 [Source:HGNC Symbol;Acc:HGNC:29245]	22.8721	2.12743	4.06869e-12	8.20554e-10
ENSG00000120688.9	WBP4	WW domain binding protein 4 [Source:HGNC Symbol;Acc:HGNC:12739]	439.875	-0.615243	4.55444e-12	9.06742e-10
ENSG00000122033.15	MTIF3	mitochondrial translational initiation factor 3 [Source:HGNC Symbol;Acc:HGNC:29788]	808.171	-0.688145	5.48353e-12	1.07789e-09
ENSG00000039123.16	MTREX	Mtr4 exosome RNA helicase [Source:HGNC Symbol;Acc:HGNC:18734]	4691.12	-0.634373	7.40718e-12	1.43783e-09
ENSG00000159314.13	ARHGAP27	Rho GTPase activating protein 27 [Source:HGNC Symbol;Acc:HGNC:31813]	167.107	1.0913	8.04553e-12	1.54246e-09
ENSG00000170779.11	CDCA4	cell division cycle associated 4 [Source:HGNC Symbol;Acc:HGNC:14625]	917.349	-0.796044	9.65797e-12	1.82901e-09
ENSG00000133193.13	FAM104A	family with sequence similarity 104 member A [Source:HGNC Symbol;Acc:HGNC:25918]	846.944	0.435307	9.99609e-12	1.87023e-09
ENSG00000125257.16	ABCC4	ATP binding cassette subfamily C member 4 [Source:HGNC Symbol;Acc:HGNC:55]	1688.83	-0.577821	1.14271e-11	2.11252e-09
ENSG00000115884.11	SDC1	syndecan 1 [Source:HGNC Symbol;Acc:HGNC:10658]	162.265	1.14531	1.2485e-11	2.28093e-09
ENSG00000197548.13	ATG7	autophagy related 7 [Source:HGNC Symbol;Acc:HGNC:16935]	784.736	-0.67635	1.26879e-11	2.29105e-09
ENSG00000153029.16	MR1	major histocompatibility complex, class I-related [Source:HGNC Symbol;Acc:HGNC:4975]	333.547	0.735221	1.43947e-11	2.56937e-09
ENSG00000139684.15	ESD	esterase D [Source:HGNC Symbol;Acc:HGNC:3465]	3177.56	-0.598923	1.46368e-11	2.58289e-09
ENSG00000135541.22	AHI1	Abelson helper integration site 1 [Source:HGNC Symbol;Acc:HGNC:21575]	997.985	-0.626616	1.60355e-11	2.79793e-09
ENSG00000128965.13	CHAC1	ChaC glutathione specific gamma-glutamylcyclotransferase 1 [Source:HGNC Symbol;Acc:HGNC:28680]	144.425	2.30479	1.66171e-11	2.86719e-09
ENSG00000148019.14	CEP78	centrosomal protein 78 [Source:HGNC Symbol;Acc:HGNC:25740]	2743.66	-0.614971	1.73253e-11	2.95653e-09
ENSG00000140941.14	MAP1LC3B	microtubule associated protein 1 light chain 3 beta [Source:HGNC Symbol;Acc:HGNC:13352]	2333.39	0.68182	2.02268e-11	3.41415e-09
ENSG00000086200.17	IPO11	importin 11 [Source:HGNC Symbol;Acc:HGNC:20628]	2456.82	-0.641226	2.1051e-11	3.51506e-09
ENSG00000072832.15	CRMP1	collapsin response mediator protein 1 [Source:HGNC Symbol;Acc:HGNC:2365]	77.8707	3.35096	2.47705e-11	4.09215e-09
ENSG00000140807.7	NKD1	NKD inhibitor of WNT signaling pathway 1 [Source:HGNC Symbol;Acc:HGNC:17045]	445.618	0.886514	2.53598e-11	4.14539e-09
ENSG00000136143.16	SUCLA2	succinate-CoA ligase ADP-forming subunit beta [Source:HGNC Symbol;Acc:HGNC:11448]	1603.04	-0.517755	2.94386e-11	4.762e-09
ENSG00000135406.15	PRPH	peripherin [Source:HGNC Symbol;Acc:HGNC:9461]	17.9769	2.9558	3.38503e-11	5.41919e-09
ENSG00000157766.19	ACAN	aggrecan [Source:HGNC Symbol;Acc:HGNC:319]	31.4589	2.49457	4.41354e-11	6.99365e-09
ENSG00000065150.21	IPO5	importin 5 [Source:HGNC Symbol;Acc:HGNC:6402]	16008.1	-0.667588	4.77188e-11	7.4851e-09
ENSG00000102710.21	SUPT20H	SPT20 homolog, SAGA complex component [Source:HGNC Symbol;Acc:HGNC:20596]	1597.4	-0.661192	5.5667e-11	8.64453e-09
ENSG00000108830.10	RND2	Rho family GTPase 2 [Source:HGNC Symbol;Acc:HGNC:18315]	562.703	1.50358	6.53501e-11	1.00477e-08
ENSG00000117054.15	ACADM	acyl-CoA dehydrogenase medium chain [Source:HGNC Symbol;Acc:HGNC:89]	2416.62	-0.666702	7.19119e-11	1.09482e-08
ENSG00000134897.14	BIVM	basic, immunoglobulin-like variable motif containing [Source:HGNC Symbol;Acc:HGNC:16034]	383.521	-0.946185	7.51319e-11	1.13274e-08
ENSG00000179348.13	GATA2	GATA binding protein 2 [Source:HGNC Symbol;Acc:HGNC:4171]	963.883	0.860533	8.68496e-11	1.29681e-08
ENSG00000151338.21	MIPOL1	mirror-image polydactyly 1 [Source:HGNC Symbol;Acc:HGNC:21460]	408.735	-0.591729	9.00575e-11	1.33191e-08
ENSG00000075891.23	PAX2	paired box 2 [Source:HGNC Symbol;Acc:HGNC:8616]	37.6506	2.11201	9.40925e-11	1.37846e-08
ENSG00000061337.15	LZTS1	leucine zipper tumor suppressor 1 [Source:HGNC Symbol;Acc:HGNC:13861]	61.2539	1.29001	1.01194e-10	1.45504e-08
ENSG00000171135.15	JAGN1	jagunal homolog 1 [Source:HGNC Symbol;Acc:HGNC:26926]	1080.73	-0.396289	1.00547e-10	1.45504e-08
ENSG00000168071.22	CCDC88B	coiled-coil domain containing 88B [Source:HGNC Symbol;Acc:HGNC:26757]	27.5077	1.86817	1.0983e-10	1.56473e-08
ENSG00000067191.17	CACNB1	calcium voltage-gated channel auxiliary subunit beta 1 [Source:HGNC Symbol;Acc:HGNC:1401]	119.959	0.90891	1.13025e-10	1.59561e-08
ENSG00000198554.12	WDHD1	WD repeat and HMG-box DNA binding protein 1 [Source:HGNC Symbol;Acc:HGNC:23170]	1872.88	-0.697361	1.14214e-10	1.59787e-08
ENSG00000161714.12	PLCD3	phospholipase C delta 3 [Source:HGNC Symbol;Acc:HGNC:9061]	778.798	0.738167	1.18093e-10	1.63738e-08
ENSG00000158161.16	EYA3	EYA transcriptional coactivator and phosphatase 3 [Source:HGNC Symbol;Acc:HGNC:3521]	1969.22	-0.767311	1.20898e-10	1.66144e-08
ENSG00000100889.12	PCK2	phosphoenolpyruvate carboxykinase 2, mitochondrial [Source:HGNC Symbol;Acc:HGNC:8725]	624.249	1.32616	1.23937e-10	1.68706e-08
ENSG00000129562.11	DAD1	defender against cell death 1 [Source:HGNC Symbol;Acc:HGNC:2664]	2401.28	-0.361342	1.24936e-10	1.68706e-08
ENSG00000125249.7	RAP2A	RAP2A, member of RAS oncogene family [Source:HGNC Symbol;Acc:HGNC:9861]	1853.32	-0.608967	1.38151e-10	1.84943e-08
ENSG00000162545.6	CAMK2N1	calcium/calmodulin dependent protein kinase II inhibitor 1 [Source:HGNC Symbol;Acc:HGNC:24190]	194.393	1.11113	1.491e-10	1.97896e-08
ENSG00000122483.18	CCDC18	coiled-coil domain containing 18 [Source:HGNC Symbol;Acc:HGNC:30370]	1012.95	-0.838544	1.51115e-10	1.9887e-08
ENSG00000184887.14	BTBD6	BTB domain containing 6 [Source:HGNC Symbol;Acc:HGNC:19897]	1103.31	-0.54378	1.80217e-10	2.35176e-08
ENSG00000000460.17	C1orf112	chromosome 1 open reading frame 112 [Source:HGNC Symbol;Acc:HGNC:25565]	1448.14	-0.55342	2.10345e-10	2.72204e-08
ENSG00000109911.19	ELP4	elongator acetyltransferase complex subunit 4 [Source:HGNC Symbol;Acc:HGNC:1171]	688.207	-0.526632	2.18502e-10	2.80423e-08
ENSG00000112685.14	EXOC2	exocyst complex component 2 [Source:HGNC Symbol;Acc:HGNC:24968]	1833.09	-0.494004	2.3613e-10	3.00563e-08
ENSG00000136146.15	MED4	mediator complex subunit 4 [Source:HGNC Symbol;Acc:HGNC:17903]	1508.56	-0.569214	2.47279e-10	3.07486e-08
ENSG00000149131.17	SERPING1	serpin family G member 1 [Source:HGNC Symbol;Acc:HGNC:1228]	48.3604	2.03544	2.50177e-10	3.07486e-08
ENSG00000165264.11	NDUFB6	NADH:ubiquinone oxidoreductase subunit B6 [Source:HGNC Symbol;Acc:HGNC:7701]	1056.94	-0.400476	2.48668e-10	3.07486e-08
ENSG00000213626.13	LBH	LBH regulator of WNT signaling pathway [Source:HGNC Symbol;Acc:HGNC:29532]	114.079	1.37675	2.50641e-10	3.07486e-08
ENSG00000255561.7	FDXACB1	ferredoxin-fold anticodon binding domain containing 1 [Source:HGNC Symbol;Acc:HGNC:25110]	118.574	-0.715851	2.5147e-10	3.07486e-08
ENSG00000204131.10	NHSL2	NHS like 2 [Source:HGNC Symbol;Acc:HGNC:33737]	228.586	0.875987	2.61655e-10	3.1744e-08
ENSG00000139269.3	INHBE	inhibin subunit beta E [Source:HGNC Symbol;Acc:HGNC:24029]	13.5575	2.69052	2.64462e-10	3.18359e-08
ENSG00000164209.17	SLC25A46	solute carrier family 25 member 46 [Source:HGNC Symbol;Acc:HGNC:25198]	2149.81	-0.453147	3.1511e-10	3.76411e-08
ENSG00000085741.14	WNT11	Wnt family member 11 [Source:HGNC Symbol;Acc:HGNC:12776]	52.8703	1.07042	3.45044e-10	4.09022e-08
ENSG00000134986.14	NREP	neuronal regeneration related protein [Source:HGNC Symbol;Acc:HGNC:16834]	755.74	-0.676569	3.7717e-10	4.43717e-08
ENSG00000101003.12	GINS1	GINS complex subunit 1 [Source:HGNC Symbol;Acc:HGNC:28980]	2546.34	-0.531085	3.82516e-10	4.46623e-08
ENSG00000137944.18	KYAT3	kynurenine aminotransferase 3 [Source:HGNC Symbol;Acc:HGNC:33238]	1142.41	-0.433162	3.88576e-10	4.50313e-08
ENSG00000068831.19	RASGRP2	RAS guanyl releasing protein 2 [Source:HGNC Symbol;Acc:HGNC:9879]	19.5883	1.86146	3.94914e-10	4.54268e-08
ENSG00000173546.7	CSPG4	chondroitin sulfate proteoglycan 4 [Source:HGNC Symbol;Acc:HGNC:2466]	87.5859	1.66052	4.02389e-10	4.59464e-08
ENSG00000149260.18	CAPN5	calpain 5 [Source:HGNC Symbol;Acc:HGNC:1482]	227.548	1.2291	4.68865e-10	5.27609e-08
ENSG00000064300.9	NGFR	nerve growth factor receptor [Source:HGNC Symbol;Acc:HGNC:7809]	22.6845	1.55314	5.06466e-10	5.65821e-08
ENSG00000139200.14	PIANP	PILR alpha associated neural protein [Source:HGNC Symbol;Acc:HGNC:25338]	31.2507	2.04478	5.59667e-10	6.2079e-08
ENSG00000154743.19	TSEN2	tRNA splicing endonuclease subunit 2 [Source:HGNC Symbol;Acc:HGNC:28422]	858.55	-0.495976	5.71366e-10	6.24841e-08
ENSG00000203499.12	IQANK1	IQ motif and ankyrin repeat containing 1 [Source:HGNC Symbol;Acc:HGNC:49576]	79.6706	0.846667	5.68504e-10	6.24841e-08
ENSG00000105605.8	CACNG7	calcium voltage-gated channel auxiliary subunit gamma 7 [Source:HGNC Symbol;Acc:HGNC:13626]	7.60013	5.86253	5.80127e-10	6.29985e-08
ENSG00000107371.14	EXOSC3	exosome component 3 [Source:HGNC Symbol;Acc:HGNC:17944]	1038.81	-0.540163	5.94493e-10	6.41103e-08
ENSG00000141540.11	TTYH2	tweety family member 2 [Source:HGNC Symbol;Acc:HGNC:13877]	300.27	1.04097	6.09411e-10	6.52659e-08
ENSG00000106211.10	HSPB1	heat shock protein family B (small) member 1 [Source:HGNC Symbol;Acc:HGNC:5246]	583.986	1.51499	6.30474e-10	6.70592e-08
ENSG00000135424.19	ITGA7	integrin subunit alpha 7 [Source:HGNC Symbol;Acc:HGNC:6143]	255.113	1.19388	6.37914e-10	6.73889e-08
ENSG00000163584.18	RPL22L1	ribosomal protein L22 like 1 [Source:HGNC Symbol;Acc:HGNC:27610]	1294.26	-1.88341	6.59285e-10	6.91759e-08
ENSG00000156508.19	EEF1A1	eukaryotic translation elongation factor 1 alpha 1 [Source:HGNC Symbol;Acc:HGNC:3189]	103027	-0.433018	6.70214e-10	6.98507e-08
ENSG00000178980.16	SELENOW	selenoprotein W [Source:HGNC Symbol;Acc:HGNC:10752]	594.693	0.678821	6.76445e-10	7.00301e-08
ENSG00000169871.13	TRIM56	tripartite motif containing 56 [Source:HGNC Symbol;Acc:HGNC:19028]	338.401	1.07156	7.21594e-10	7.42095e-08
ENSG00000047188.16	YTHDC2	YTH domain containing 2 [Source:HGNC Symbol;Acc:HGNC:24721]	3400.9	-0.652021	7.67251e-10	7.83858e-08
ENSG00000090020.11	SLC9A1	solute carrier family 9 member A1 [Source:HGNC Symbol;Acc:HGNC:11071]	823.691	0.830267	7.79978e-10	7.91652e-08
ENSG00000126500.4	FLRT1	fibronectin leucine rich transmembrane protein 1 [Source:HGNC Symbol;Acc:HGNC:3760]	24.6181	2.20452	7.8925e-10	7.95861e-08
ENSG00000155827.12	RNF20	ring finger protein 20 [Source:HGNC Symbol;Acc:HGNC:10062]	2794.19	-0.416339	8.08762e-10	8.10275e-08
ENSG00000100427.16	MLC1	modulator of VRAC current 1 [Source:HGNC Symbol;Acc:HGNC:17082]	20.2826	3.21612	8.37878e-10	8.34064e-08
ENSG00000231389.8	HLA-DPA1	major histocompatibility complex, class II, DP alpha 1 [Source:HGNC Symbol;Acc:HGNC:4938]	220.353	1.3047	8.86958e-10	8.77298e-08
ENSG00000159842.16	ABR	ABR activator of RhoGEF and GTPase [Source:HGNC Symbol;Acc:HGNC:81]	1588	0.72236	9.52373e-10	9.36038e-08
ENSG00000125304.10	TM9SF2	transmembrane 9 superfamily member 2 [Source:HGNC Symbol;Acc:HGNC:11865]	4889.58	-0.457852	1.03818e-09	1.01395e-07
ENSG00000136108.15	CKAP2	cytoskeleton associated protein 2 [Source:HGNC Symbol;Acc:HGNC:1990]	7083.77	-0.565836	1.04732e-09	1.01649e-07
ENSG00000143437.21	ARNT	aryl hydrocarbon receptor nuclear translocator [Source:HGNC Symbol;Acc:HGNC:700]	2166.9	-0.41826	1.07942e-09	1.04114e-07
ENSG00000133112.17	TPT1	tumor protein, translationally-controlled 1 [Source:HGNC Symbol;Acc:HGNC:12022]	17424.7	-0.470865	1.101e-09	1.0554e-07
ENSG00000158856.19	DMTN	dematin actin binding protein [Source:HGNC Symbol;Acc:HGNC:3382]	135.117	1.27415	1.17539e-09	1.11979e-07
ENSG00000176903.5	PNMA1	PNMA family member 1 [Source:HGNC Symbol;Acc:HGNC:9158]	1939.98	-0.41145	1.20822e-09	1.14406e-07
ENSG00000128165.9	ADM2	adrenomedullin 2 [Source:HGNC Symbol;Acc:HGNC:28898]	58.0254	2.20886	1.23547e-09	1.16277e-07
ENSG00000124313.18	IQSEC2	IQ motif and Sec7 domain ArfGEF 2 [Source:HGNC Symbol;Acc:HGNC:29059]	223.185	1.11286	1.24486e-09	1.16455e-07
ENSG00000129993.15	CBFA2T3	CBFA2/RUNX1 partner transcriptional co-repressor 3 [Source:HGNC Symbol;Acc:HGNC:1537]	11.1105	2.38808	1.2528e-09	1.16495e-07
ENSG00000092201.10	SUPT16H	SPT16 homolog, facilitates chromatin remodeling subunit [Source:HGNC Symbol;Acc:HGNC:11465]	16125.9	-0.59026	1.39247e-09	1.28712e-07
ENSG00000237289.10	CKMT1B	creatine kinase, mitochondrial 1B [Source:HGNC Symbol;Acc:HGNC:1995]	283.581	-1.34913	1.45502e-09	1.33698e-07
ENSG00000100519.12	PSMC6	proteasome 26S subunit, ATPase 6 [Source:HGNC Symbol;Acc:HGNC:9553]	2632.46	-0.451357	1.52619e-09	1.39413e-07
ENSG00000076864.21	RAP1GAP	RAP1 GTPase activating protein [Source:HGNC Symbol;Acc:HGNC:9858]	155.891	1.18984	1.54282e-09	1.40108e-07
ENSG00000149257.16	SERPINH1	serpin family H member 1 [Source:HGNC Symbol;Acc:HGNC:1546]	1897.51	0.931719	1.63904e-09	1.4798e-07
ENSG00000204252.14	HLA-DOA	major histocompatibility complex, class II, DO alpha [Source:HGNC Symbol;Acc:HGNC:4936]	219.843	1.09383	1.66923e-09	1.49835e-07
ENSG00000021300.14	PLEKHB1	pleckstrin homology domain containing B1 [Source:HGNC Symbol;Acc:HGNC:19079]	237.24	1.21267	1.71598e-09	1.53147e-07
ENSG00000174227.16	PIGG	phosphatidylinositol glycan anchor biosynthesis class G [Source:HGNC Symbol;Acc:HGNC:25985]	1529.83	0.296582	1.75337e-09	1.55589e-07
ENSG00000134900.13	TPP2	tripeptidyl peptidase 2 [Source:HGNC Symbol;Acc:HGNC:12016]	1797.42	-1.06693	1.81884e-09	1.60481e-07
ENSG00000213693.4	SEC14L1P1	SEC14 like 1 pseudogene 1 [Source:HGNC Symbol;Acc:HGNC:44189]	35.0241	1.23272	1.89685e-09	1.66419e-07
ENSG00000214113.11	LYRM4	LYR motif containing 4 [Source:HGNC Symbol;Acc:HGNC:21365]	570.376	-0.546539	1.9266e-09	1.68079e-07
ENSG00000122707.12	RECK	reversion inducing cysteine rich protein with kazal motifs [Source:HGNC Symbol;Acc:HGNC:11345]	241.116	-0.727321	1.98802e-09	1.72469e-07
ENSG00000125247.16	TMTC4	transmembrane O-mannosyltransferase targeting cadherins 4 [Source:HGNC Symbol;Acc:HGNC:25904]	419.249	-0.905676	2.01429e-09	1.73777e-07
ENSG00000130396.22	AFDN	afadin, adherens junction formation factor [Source:HGNC Symbol;Acc:HGNC:7137]	7308.48	-0.422319	2.10171e-09	1.79472e-07
ENSG00000152270.9	PDE3B	phosphodiesterase 3B [Source:HGNC Symbol;Acc:HGNC:8779]	1315.61	-0.533294	2.10341e-09	1.79472e-07
ENSG00000114054.14	PCCB	propionyl-CoA carboxylase subunit beta [Source:HGNC Symbol;Acc:HGNC:8654]	1716.26	-0.626344	2.15893e-09	1.82788e-07
ENSG00000119685.20	TTLL5	tubulin tyrosine ligase like 5 [Source:HGNC Symbol;Acc:HGNC:19963]	1095.8	-0.632342	2.17759e-09	1.82788e-07
ENSG00000165501.17	LRR1	leucine rich repeat protein 1 [Source:HGNC Symbol;Acc:HGNC:19742]	918.008	-0.609478	2.17252e-09	1.82788e-07
ENSG00000188342.12	GTF2F2	general transcription factor IIF subunit 2 [Source:HGNC Symbol;Acc:HGNC:4653]	1094.21	-0.566269	2.21779e-09	1.85161e-07
ENSG00000130762.15	ARHGEF16	Rho guanine nucleotide exchange factor 16 [Source:HGNC Symbol;Acc:HGNC:15515]	88.2482	1.24361	2.24629e-09	1.86538e-07
ENSG00000226476.7	LINC01748	long intergenic non-protein coding RNA 1748 [Source:HGNC Symbol;Acc:HGNC:52535]	24.6422	-2.81178	2.27428e-09	1.87858e-07
ENSG00000064703.13	DDX20	DEAD-box helicase 20 [Source:HGNC Symbol;Acc:HGNC:2743]	2684.9	-0.418017	2.48641e-09	2.03679e-07
ENSG00000088930.8	XRN2	5'-3' exoribonuclease 2 [Source:HGNC Symbol;Acc:HGNC:12836]	5890.65	-0.427028	2.49205e-09	2.03679e-07
ENSG00000019505.8	SYT13	synaptotagmin 13 [Source:HGNC Symbol;Acc:HGNC:14962]	38.1047	2.15486	2.54297e-09	2.06753e-07
ENSG00000164941.14	INTS8	integrator complex subunit 8 [Source:HGNC Symbol;Acc:HGNC:26048]	2752.13	-0.529194	2.63474e-09	2.13098e-07
ENSG00000086061.16	DNAJA1	DnaJ heat shock protein family (Hsp40) member A1 [Source:HGNC Symbol;Acc:HGNC:5229]	11592.9	-0.342604	2.67617e-09	2.15328e-07
ENSG00000148634.16	HERC4	HECT and RLD domain containing E3 ubiquitin protein ligase 4 [Source:HGNC Symbol;Acc:HGNC:24521]	1254.02	-0.727869	2.81489e-09	2.25322e-07
ENSG00000087245.13	MMP2	matrix metallopeptidase 2 [Source:HGNC Symbol;Acc:HGNC:7166]	164.309	2.67247	2.83269e-09	2.25584e-07
ENSG00000140830.9	TXNL4B	thioredoxin like 4B [Source:HGNC Symbol;Acc:HGNC:26041]	541.735	0.567963	2.85618e-09	2.26294e-07
ENSG00000198721.13	ECI2	enoyl-CoA delta isomerase 2 [Source:HGNC Symbol;Acc:HGNC:14601]	2011.34	-0.473325	2.94282e-09	2.31975e-07
ENSG00000144283.23	PKP4	plakophilin 4 [Source:HGNC Symbol;Acc:HGNC:9026]	2711.56	-0.435177	3.16842e-09	2.48497e-07
ENSG00000123360.12	PDE1B	phosphodiesterase 1B [Source:HGNC Symbol;Acc:HGNC:8775]	88.0844	1.34406	3.33809e-09	2.60489e-07
ENSG00000174640.15	SLCO2A1	solute carrier organic anion transporter family member 2A1 [Source:HGNC Symbol;Acc:HGNC:10955]	24.8548	1.68038	3.41475e-09	2.65139e-07
ENSG00000157613.11	CREB3L1	cAMP responsive element binding protein 3 like 1 [Source:HGNC Symbol;Acc:HGNC:18856]	65.2275	2.03063	3.63375e-09	2.80739e-07
ENSG00000197183.15	NOL4L	nucleolar protein 4 like [Source:HGNC Symbol;Acc:HGNC:16106]	201.986	1.15001	3.75183e-09	2.88427e-07
ENSG00000138326.21	RPS24	ribosomal protein S24 [Source:HGNC Symbol;Acc:HGNC:10411]	15765.5	-0.407065	3.89285e-09	2.97793e-07
ENSG00000197044.11	ZNF441	zinc finger protein 441 [Source:HGNC Symbol;Acc:HGNC:20875]	135.701	-1.28471	4.26045e-09	3.22734e-07
ENSG00000215788.11	TNFRSF25	TNF receptor superfamily member 25 [Source:HGNC Symbol;Acc:HGNC:11910]	37.7752	1.46796	4.2822e-09	3.22807e-07
ENSG00000163694.15	RBM47	RNA binding motif protein 47 [Source:HGNC Symbol;Acc:HGNC:30358]	210.415	1.06494	4.36776e-09	3.27666e-07
ENSG00000139687.16	RB1	RB transcriptional corepressor 1 [Source:HGNC Symbol;Acc:HGNC:9884]	2054.8	-0.77962	4.46165e-09	3.331e-07
ENSG00000122406.14	RPL5	ribosomal protein L5 [Source:HGNC Symbol;Acc:HGNC:10360]	33690.9	-0.542093	4.88906e-09	3.63264e-07
ENSG00000175197.13	DDIT3	DNA damage inducible transcript 3 [Source:HGNC Symbol;Acc:HGNC:2726]	278.799	1.13612	5.15113e-09	3.80914e-07
ENSG00000088325.16	TPX2	TPX2 microtubule nucleation factor [Source:HGNC Symbol;Acc:HGNC:1249]	8048.87	-0.444799	5.86394e-09	4.31569e-07
ENSG00000123201.14	GUCY1B2	guanylate cyclase 1 soluble subunit beta 2 (pseudogene) [Source:HGNC Symbol;Acc:HGNC:4686]	57.3855	-1.65179	6.13349e-09	4.49278e-07
ENSG00000117528.14	ABCD3	ATP binding cassette subfamily D member 3 [Source:HGNC Symbol;Acc:HGNC:67]	3859.58	-0.411824	6.27209e-09	4.57274e-07
ENSG00000124571.18	XPO5	exportin 5 [Source:HGNC Symbol;Acc:HGNC:17675]	7823.53	-0.47278	6.3725e-09	4.60648e-07
ENSG00000172638.13	EFEMP2	EGF containing fibulin extracellular matrix protein 2 [Source:HGNC Symbol;Acc:HGNC:3219]	28.6561	2.23106	6.3777e-09	4.60648e-07
ENSG00000131398.15	KCNC3	potassium voltage-gated channel subfamily C member 3 [Source:HGNC Symbol;Acc:HGNC:6235]	301.503	0.833432	6.47756e-09	4.64555e-07
ENSG00000160963.14	COL26A1	collagen type XXVI alpha 1 chain [Source:HGNC Symbol;Acc:HGNC:18038]	78.9653	1.55049	6.49162e-09	4.64555e-07
ENSG00000198677.13	SKIC3	SKI3 subunit of superkiller complex [Source:HGNC Symbol;Acc:HGNC:23639]	4984.49	-0.503181	6.56794e-09	4.6786e-07
ENSG00000170348.9	TMED10	transmembrane p24 trafficking protein 10 [Source:HGNC Symbol;Acc:HGNC:16998]	7112.27	-0.325916	6.66859e-09	4.70871e-07
ENSG00000186642.16	PDE2A	phosphodiesterase 2A [Source:HGNC Symbol;Acc:HGNC:8777]	24.0674	1.54075	6.69595e-09	4.70871e-07
ENSG00000196597.13	ZNF782	zinc finger protein 782 [Source:HGNC Symbol;Acc:HGNC:33110]	274.963	-0.679581	6.70117e-09	4.70871e-07
ENSG00000184481.17	FOXO4	forkhead box O4 [Source:HGNC Symbol;Acc:HGNC:7139]	478.787	1.37863	6.96926e-09	4.87503e-07
ENSG00000145604.17	SKP2	S-phase kinase associated protein 2 [Source:HGNC Symbol;Acc:HGNC:10901]	4130.9	-0.650974	7.43377e-09	5.17664e-07
ENSG00000130638.17	ATXN10	ataxin 10 [Source:HGNC Symbol;Acc:HGNC:10549]	4899.05	-0.501064	7.79956e-09	5.40712e-07
ENSG00000121281.13	ADCY7	adenylate cyclase 7 [Source:HGNC Symbol;Acc:HGNC:238]	176.759	1.3657	8.20692e-09	5.66424e-07
ENSG00000214279.13	SCART1	scavenger receptor family member expressed on T cells 1 [Source:HGNC Symbol;Acc:HGNC:32411]	58.5448	1.24253	8.3071e-09	5.70801e-07
ENSG00000100583.5	SAMD15	sterile alpha motif domain containing 15 [Source:HGNC Symbol;Acc:HGNC:18631]	111.72	-0.807016	8.44942e-09	5.78022e-07
ENSG00000120694.20	HSPH1	heat shock protein family H (Hsp110) member 1 [Source:HGNC Symbol;Acc:HGNC:16969]	9728.84	-0.468004	8.64138e-09	5.88561e-07
ENSG00000130649.10	CYP2E1	cytochrome P450 family 2 subfamily E member 1 [Source:HGNC Symbol;Acc:HGNC:2631]	40.3596	1.45977	9.10486e-09	6.17421e-07
ENSG00000165416.15	SUGT1	SGT1 homolog, MIS12 kinetochore complex assembly cochaperone [Source:HGNC Symbol;Acc:HGNC:16987]	1785.98	-0.467962	9.17481e-09	6.19459e-07
ENSG00000205628.5	LINC01446	long intergenic non-protein coding RNA 1446 [Source:HGNC Symbol;Acc:HGNC:50773]	54.5977	-0.0798248	9.22769e-09	6.20332e-07
ENSG00000100092.24	SH3BP1	SH3 domain binding protein 1 [Source:HGNC Symbol;Acc:HGNC:10824]	62.0714	1.20656	9.30863e-09	6.21534e-07
ENSG00000102543.14	CDADC1	cytidine and dCMP deaminase domain containing 1 [Source:HGNC Symbol;Acc:HGNC:20299]	292.155	-0.662694	9.35741e-09	6.21534e-07
ENSG00000167107.13	ACSF2	acyl-CoA synthetase family member 2 [Source:HGNC Symbol;Acc:HGNC:26101]	257.384	0.965145	9.40566e-09	6.21534e-07
ENSG00000182378.15	PLCXD1	phosphatidylinositol specific phospholipase C X domain containing 1 [Source:HGNC Symbol;Acc:HGNC:23148]	1389.3	0.537747	9.38163e-09	6.21534e-07
ENSG00000095209.12	TMEM38B	transmembrane protein 38B [Source:HGNC Symbol;Acc:HGNC:25535]	1774.63	-0.372302	9.62439e-09	6.33293e-07
ENSG00000137494.14	ANKRD42	ankyrin repeat domain 42 [Source:HGNC Symbol;Acc:HGNC:26752]	378.903	0.447977	9.71058e-09	6.36269e-07
ENSG00000108821.14	COL1A1	collagen type I alpha 1 chain [Source:HGNC Symbol;Acc:HGNC:2197]	237.614	1.01947	9.77293e-09	6.37663e-07
ENSG00000151779.14	NBAS	NBAS subunit of NRZ tethering complex [Source:HGNC Symbol;Acc:HGNC:15625]	1349.87	-0.537133	1.02135e-08	6.63618e-07
ENSG00000171680.23	PLEKHG5	pleckstrin homology and RhoGEF domain containing G5 [Source:HGNC Symbol;Acc:HGNC:29105]	108.288	1.47295	1.03793e-08	6.71586e-07
ENSG00000035499.13	DEPDC1B	DEP domain containing 1B [Source:HGNC Symbol;Acc:HGNC:24902]	1337.61	-0.577412	1.06778e-08	6.88033e-07
ENSG00000095002.15	MSH2	mutS homolog 2 [Source:HGNC Symbol;Acc:HGNC:7325]	4715.25	-0.36677	1.09919e-08	7.05346e-07
ENSG00000102804.15	TSC22D1	TSC22 domain family member 1 [Source:HGNC Symbol;Acc:HGNC:16826]	1352.77	-0.499433	1.12429e-08	7.1848e-07
ENSG00000136141.15	LRCH1	leucine rich repeats and calponin homology domain containing 1 [Source:HGNC Symbol;Acc:HGNC:20309]	491.979	-0.592515	1.13081e-08	7.18889e-07
ENSG00000174938.15	SEZ6L2	seizure related 6 homolog like 2 [Source:HGNC Symbol;Acc:HGNC:30844]	587.723	1.25503	1.13419e-08	7.18889e-07
ENSG00000137501.18	SYTL2	synaptotagmin like 2 [Source:HGNC Symbol;Acc:HGNC:15585]	67.6914	1.04552	1.14084e-08	7.20164e-07
ENSG00000174282.12	ZBTB4	zinc finger and BTB domain containing 4 [Source:HGNC Symbol;Acc:HGNC:23847]	674.653	0.415566	1.17572e-08	7.39183e-07
ENSG00000158109.15	TPRG1L	tumor protein p63 regulated 1 like [Source:HGNC Symbol;Acc:HGNC:27007]	587.386	0.81007	1.19481e-08	7.48154e-07
ENSG00000186174.13	BCL9L	BCL9 like [Source:HGNC Symbol;Acc:HGNC:23688]	418.416	0.956353	1.22504e-08	7.64003e-07
ENSG00000213401.10	MAGEA12	MAGE family member A12 [Source:HGNC Symbol;Acc:HGNC:6799]	163.42	-3.77312	1.23941e-08	7.69874e-07
ENSG00000132963.9	POMP	proteasome maturation protein [Source:HGNC Symbol;Acc:HGNC:20330]	2839.88	-0.409818	1.37354e-08	8.46416e-07
ENSG00000131149.19	GSE1	Gse1 coiled-coil protein [Source:HGNC Symbol;Acc:HGNC:28979]	2278.6	0.845116	1.39193e-08	8.54361e-07
ENSG00000126603.9	GLIS2	GLIS family zinc finger 2 [Source:HGNC Symbol;Acc:HGNC:29450]	80.4486	1.41661	1.41947e-08	8.67832e-07
ENSG00000161970.15	RPL26	ribosomal protein L26 [Source:HGNC Symbol;Acc:HGNC:10327]	4675.35	-0.394476	1.43779e-08	8.75585e-07
ENSG00000119638.14	NEK9	NIMA related kinase 9 [Source:HGNC Symbol;Acc:HGNC:18591]	3981.31	-0.535817	1.52325e-08	9.24004e-07
ENSG00000148200.17	NR6A1	nuclear receptor subfamily 6 group A member 1 [Source:HGNC Symbol;Acc:HGNC:7985]	1035.18	-0.620175	1.59861e-08	9.65944e-07
ENSG00000163704.12	PRRT3	proline rich transmembrane protein 3 [Source:HGNC Symbol;Acc:HGNC:26591]	70.0159	1.05446	1.60582e-08	9.6654e-07
ENSG00000122741.16	DCAF10	DDB1 and CUL4 associated factor 10 [Source:HGNC Symbol;Acc:HGNC:23686]	1109.77	-0.648499	1.6132e-08	9.67237e-07
ENSG00000113597.18	TRAPPC13	trafficking protein particle complex subunit 13 [Source:HGNC Symbol;Acc:HGNC:25828]	939.486	-0.559071	1.62071e-08	9.67998e-07
ENSG00000136937.13	NCBP1	nuclear cap binding protein subunit 1 [Source:HGNC Symbol;Acc:HGNC:7658]	4161.3	-0.578702	1.64415e-08	9.7824e-07
ENSG00000136490.9	LIMD2	LIM domain containing 2 [Source:HGNC Symbol;Acc:HGNC:28142]	232.754	1.50455	1.66819e-08	9.88752e-07
ENSG00000125741.6	OPA3	outer mitochondrial membrane lipid metabolism regulator OPA3 [Source:HGNC Symbol;Acc:HGNC:8142]	1074.07	-0.485334	1.70362e-08	1.00591e-06
ENSG00000115902.11	SLC1A4	solute carrier family 1 member 4 [Source:HGNC Symbol;Acc:HGNC:10942]	521.729	1.48817	1.71622e-08	1.00952e-06
ENSG00000125726.11	CD70	CD70 molecule [Source:HGNC Symbol;Acc:HGNC:11937]	53.6839	1.25916	1.72481e-08	1.01074e-06
ENSG00000169129.16	AFAP1L2	actin filament associated protein 1 like 2 [Source:HGNC Symbol;Acc:HGNC:25901]	41.9084	1.16083	1.95085e-08	1.1389e-06
ENSG00000133104.14	SPART	spartin [Source:HGNC Symbol;Acc:HGNC:18514]	2983.3	-0.510211	2.0117e-08	1.17002e-06
ENSG00000129675.16	ARHGEF6	Rac/Cdc42 guanine nucleotide exchange factor 6 [Source:HGNC Symbol;Acc:HGNC:685]	725.02	1.08365	2.07925e-08	1.20032e-06
ENSG00000163795.14	ZNF513	zinc finger protein 513 [Source:HGNC Symbol;Acc:HGNC:26498]	218.459	1.09507	2.11258e-08	1.21505e-06
ENSG00000005882.12	PDK2	pyruvate dehydrogenase kinase 2 [Source:HGNC Symbol;Acc:HGNC:8810]	749.901	0.638439	2.14823e-08	1.2282e-06
ENSG00000082641.16	NFE2L1	NFE2 like bZIP transcription factor 1 [Source:HGNC Symbol;Acc:HGNC:7781]	4229.52	0.348662	2.15126e-08	1.2282e-06
ENSG00000183576.13	SETD3	SET domain containing 3, actin histidine methyltransferase [Source:HGNC Symbol;Acc:HGNC:20493]	2186.43	-0.472186	2.19754e-08	1.24607e-06
ENSG00000266094.8	RASSF5	Ras association domain family member 5 [Source:HGNC Symbol;Acc:HGNC:17609]	398.665	1.00011	2.19861e-08	1.24607e-06
ENSG00000228794.12	LINC01128	long intergenic non-protein coding RNA 1128 [Source:HGNC Symbol;Acc:HGNC:49377]	588.25	0.545496	2.23544e-08	1.26233e-06
ENSG00000163807.6	KIAA1143	KIAA1143 [Source:HGNC Symbol;Acc:HGNC:29198]	1288.43	-0.530305	2.28032e-08	1.28301e-06
ENSG00000290292.10	HOMEZ	homeobox and leucine zipper encoding [Source:HGNC Symbol;Acc:HGNC:20164]	782.223	-0.714186	2.36483e-08	1.32099e-06
ENSG00000084764.12	MAPRE3	microtubule associated protein RP/EB family member 3 [Source:HGNC Symbol;Acc:HGNC:6892]	232.505	0.692892	2.39326e-08	1.32855e-06
ENSG00000158008.10	EXTL1	exostosin like glycosyltransferase 1 [Source:HGNC Symbol;Acc:HGNC:3515]	12.7012	2.22001	2.39547e-08	1.32855e-06
ENSG00000167100.15	SAMD14	sterile alpha motif domain containing 14 [Source:HGNC Symbol;Acc:HGNC:27312]	24.3916	1.65565	2.502e-08	1.38269e-06
ENSG00000197063.11	MAFG	MAF bZIP transcription factor G [Source:HGNC Symbol;Acc:HGNC:6781]	1211.82	0.606811	2.52809e-08	1.39215e-06
ENSG00000241852.11	C8orf58	chromosome 8 open reading frame 58 [Source:HGNC Symbol;Acc:HGNC:32233]	96.5834	1.11572	2.54326e-08	1.39556e-06
ENSG00000113141.19	IK	IK cytokine [Source:HGNC Symbol;Acc:HGNC:5958]	3869.68	-0.327172	2.59331e-08	1.41303e-06
ENSG00000185033.15	SEMA4B	semaphorin 4B [Source:HGNC Symbol;Acc:HGNC:10730]	225.654	0.720505	2.59011e-08	1.41303e-06
ENSG00000135447.17	PPP1R1A	protein phosphatase 1 regulatory inhibitor subunit 1A [Source:HGNC Symbol;Acc:HGNC:9286]	59.6724	2.40395	2.7322e-08	1.48351e-06
ENSG00000272325.2	NUDT3	nudix hydrolase 3 [Source:HGNC Symbol;Acc:HGNC:8050]	1562.48	-0.729107	2.84544e-08	1.53961e-06
ENSG00000142599.20	RERE	arginine-glutamic acid dipeptide repeats [Source:HGNC Symbol;Acc:HGNC:9965]	1428.08	0.735225	2.91673e-08	1.56726e-06
ENSG00000144713.13	RPL32	ribosomal protein L32 [Source:HGNC Symbol;Acc:HGNC:10336]	18742.4	-0.591344	2.91331e-08	1.56726e-06
ENSG00000116560.12	SFPQ	splicing factor proline and glutamine rich [Source:HGNC Symbol;Acc:HGNC:10774]	18811.5	-0.343293	3.12317e-08	1.67241e-06
ENSG00000184697.7	CLDN6	claudin 6 [Source:HGNC Symbol;Acc:HGNC:2048]	12.7946	2.54205	3.20693e-08	1.71136e-06
ENSG00000120253.14	NUP43	nucleoporin 43 [Source:HGNC Symbol;Acc:HGNC:21182]	4302.23	-0.337949	3.24817e-08	1.71567e-06
ENSG00000135341.19	MAP3K7	mitogen-activated protein kinase kinase kinase 7 [Source:HGNC Symbol;Acc:HGNC:6859]	2662.09	-0.410562	3.24035e-08	1.71567e-06
ENSG00000185920.18	PTCH1	patched 1 [Source:HGNC Symbol;Acc:HGNC:9585]	884.473	-0.564019	3.22841e-08	1.71567e-06
ENSG00000154127.10	UBASH3B	ubiquitin associated and SH3 domain containing B [Source:HGNC Symbol;Acc:HGNC:29884]	311.105	0.845646	3.26643e-08	1.71947e-06
ENSG00000007516.14	BAIAP3	BAI1 associated protein 3 [Source:HGNC Symbol;Acc:HGNC:948]	31.2088	1.25332	3.28321e-08	1.72246e-06
ENSG00000169139.12	UBE2V2	ubiquitin conjugating enzyme E2 V2 [Source:HGNC Symbol;Acc:HGNC:12495]	3201.42	-0.341511	3.30843e-08	1.72985e-06
ENSG00000012983.12	MAP4K5	mitogen-activated protein kinase kinase kinase kinase 5 [Source:HGNC Symbol;Acc:HGNC:6867]	2058.73	-0.442003	3.36386e-08	1.74707e-06
ENSG00000133216.17	EPHB2	EPH receptor B2 [Source:HGNC Symbol;Acc:HGNC:3393]	506.132	1.01167	3.35281e-08	1.74707e-06
ENSG00000131196.18	NFATC1	nuclear factor of activated T cells 1 [Source:HGNC Symbol;Acc:HGNC:7775]	232.511	1.00032	3.37836e-08	1.74875e-06
ENSG00000133835.18	HSD17B4	hydroxysteroid 17-beta dehydrogenase 4 [Source:HGNC Symbol;Acc:HGNC:5213]	4169.43	-0.540111	3.4375e-08	1.77345e-06
ENSG00000063761.16	ADCK1	aarF domain containing kinase 1 [Source:HGNC Symbol;Acc:HGNC:19038]	415.278	-0.616178	3.46005e-08	1.77917e-06
ENSG00000221890.6	NPTXR	neuronal pentraxin receptor [Source:HGNC Symbol;Acc:HGNC:7954]	203.132	1.26684	3.575e-08	1.82658e-06
ENSG00000254369.6	HOXA-AS3	HOXA cluster antisense RNA 3 [Source:HGNC Symbol;Acc:HGNC:43748]	47.9198	-1.52354	3.57576e-08	1.82658e-06
ENSG00000060688.13	SNRNP40	small nuclear ribonucleoprotein U5 subunit 40 [Source:HGNC Symbol;Acc:HGNC:30857]	2924.29	-0.797925	3.72294e-08	1.89553e-06
ENSG00000103034.15	NDRG4	NDRG family member 4 [Source:HGNC Symbol;Acc:HGNC:14466]	292.774	1.48388	3.75815e-08	1.9072e-06
ENSG00000165282.15	PIGO	phosphatidylinositol glycan anchor biosynthesis class O [Source:HGNC Symbol;Acc:HGNC:23215]	1338.17	-0.405129	3.83436e-08	1.93953e-06
ENSG00000205363.7	INSYN1	inhibitory synaptic factor 1 [Source:HGNC Symbol;Acc:HGNC:33753]	174.429	1.32342	3.9268e-08	1.97985e-06
ENSG00000186184.20	POLR1D	RNA polymerase I and III subunit D [Source:HGNC Symbol;Acc:HGNC:20422]	1810.66	-0.512677	4.01124e-08	2.01588e-06
ENSG00000221867.9	MAGEA3	MAGE family member A3 [Source:HGNC Symbol;Acc:HGNC:6801]	661.825	-0.057086	4.09388e-08	2.05077e-06
ENSG00000123179.14	EBPL	EBP like [Source:HGNC Symbol;Acc:HGNC:18061]	797.18	-0.503405	4.13272e-08	2.06357e-06
ENSG00000188215.10	DCUN1D3	defective in cullin neddylation 1 domain containing 3 [Source:HGNC Symbol;Acc:HGNC:28734]	216.257	0.496796	4.19252e-08	2.08672e-06
ENSG00000111674.9	ENO2	enolase 2 [Source:HGNC Symbol;Acc:HGNC:3353]	431.883	1.36761	4.24089e-08	2.10405e-06
ENSG00000073150.14	PANX2	pannexin 2 [Source:HGNC Symbol;Acc:HGNC:8600]	71.3	1.25805	4.33289e-08	2.14285e-06
ENSG00000132256.20	TRIM5	tripartite motif containing 5 [Source:HGNC Symbol;Acc:HGNC:16276]	192.181	1.16693	4.36554e-08	2.15214e-06
ENSG00000141179.14	PCTP	phosphatidylcholine transfer protein [Source:HGNC Symbol;Acc:HGNC:8752]	771.359	0.604911	4.48556e-08	2.20431e-06
ENSG00000165244.7	ZNF367	zinc finger protein 367 [Source:HGNC Symbol;Acc:HGNC:18320]	588.724	-0.434944	4.51406e-08	2.21132e-06
ENSG00000011105.14	TSPAN9	tetraspanin 9 [Source:HGNC Symbol;Acc:HGNC:21640]	527.221	0.73346	4.5371e-08	2.21562e-06
ENSG00000145592.14	RPL37	ribosomal protein L37 [Source:HGNC Symbol;Acc:HGNC:10347]	9472.87	-0.573727	4.61092e-08	2.24461e-06
ENSG00000135049.16	AGTPBP1	ATP/GTP binding carboxypeptidase 1 [Source:HGNC Symbol;Acc:HGNC:17258]	2293.34	-0.815417	4.65076e-08	2.25183e-06
ENSG00000165556.10	CDX2	caudal type homeobox 2 [Source:HGNC Symbol;Acc:HGNC:1806]	616.223	-0.548866	4.65477e-08	2.25183e-06
ENSG00000154277.13	UCHL1	ubiquitin C-terminal hydrolase L1 [Source:HGNC Symbol;Acc:HGNC:12513]	4191.94	1.12038	4.91389e-08	2.36981e-06
ENSG00000023318.9	ERP44	endoplasmic reticulum protein 44 [Source:HGNC Symbol;Acc:HGNC:18311]	2058.94	-0.402588	4.95556e-08	2.38251e-06
ENSG00000112312.10	GMNN	geminin DNA replication inhibitor [Source:HGNC Symbol;Acc:HGNC:17493]	2625.02	-0.506577	5.18489e-08	2.48507e-06
ENSG00000186468.13	RPS23	ribosomal protein S23 [Source:HGNC Symbol;Acc:HGNC:10410]	11261.6	-0.501227	5.24986e-08	2.50846e-06
ENSG00000088882.8	CPXM1	carboxypeptidase X, M14 family member 1 [Source:HGNC Symbol;Acc:HGNC:15771]	19.4203	6.32893	5.26793e-08	2.50938e-06
ENSG00000139625.13	MAP3K12	mitogen-activated protein kinase kinase kinase 12 [Source:HGNC Symbol;Acc:HGNC:6851]	83.6958	1.1673	5.30121e-08	2.51751e-06
ENSG00000180891.13	CUEDC1	CUE domain containing 1 [Source:HGNC Symbol;Acc:HGNC:31350]	721.452	0.814212	5.3263e-08	2.52171e-06
ENSG00000204580.14	DDR1	discoidin domain receptor tyrosine kinase 1 [Source:HGNC Symbol;Acc:HGNC:2730]	598.74	0.689954	5.48191e-08	2.57965e-06
ENSG00000224940.9	PRRT4	proline rich transmembrane protein 4 [Source:HGNC Symbol;Acc:HGNC:37280]	77.3977	1.02634	5.47369e-08	2.57965e-06
ENSG00000130827.6	PLXNA3	plexin A3 [Source:HGNC Symbol;Acc:HGNC:9101]	853.55	0.653695	5.53702e-08	2.59772e-06
ENSG00000187097.13	ENTPD5	ectonucleoside triphosphate diphosphohydrolase 5 (inactive) [Source:HGNC Symbol;Acc:HGNC:3367]	735.503	-0.431356	5.55653e-08	2.59902e-06
ENSG00000133302.13	SLF1	SMC5-SMC6 complex localization factor 1 [Source:HGNC Symbol;Acc:HGNC:25408]	902.804	-0.502109	5.58078e-08	2.60252e-06
ENSG00000124523.17	SIRT5	sirtuin 5 [Source:HGNC Symbol;Acc:HGNC:14933]	360.347	-0.479458	5.61416e-08	2.61025e-06
ENSG00000125848.10	FLRT3	fibronectin leucine rich transmembrane protein 3 [Source:HGNC Symbol;Acc:HGNC:3762]	323.081	-1.20411	5.69936e-08	2.63314e-06
ENSG00000148303.17	RPL7A	ribosomal protein L7a [Source:HGNC Symbol;Acc:HGNC:10364]	36200.7	-0.546811	5.69138e-08	2.63314e-06
ENSG00000184384.14	MAML2	mastermind like transcriptional coactivator 2 [Source:HGNC Symbol;Acc:HGNC:16259]	119.139	0.988052	5.71427e-08	2.63314e-06
ENSG00000135439.12	AGAP2	ArfGAP with GTPase domain, ankyrin repeat and PH domain 2 [Source:HGNC Symbol;Acc:HGNC:16921]	52.5329	1.86936	5.79104e-08	2.66062e-06
ENSG00000227372.12	TP73-AS1	TP73 antisense RNA 1 [Source:HGNC Symbol;Acc:HGNC:29052]	1267.7	0.478659	5.9498e-08	2.7255e-06
ENSG00000172375.14	C2CD2L	C2CD2 like [Source:HGNC Symbol;Acc:HGNC:29000]	736.338	0.441507	6.01051e-08	2.74521e-06
ENSG00000120697.10	ALG5	ALG5 dolichyl-phosphate beta-glucosyltransferase [Source:HGNC Symbol;Acc:HGNC:20266]	942.233	-0.6608	6.1597e-08	2.8051e-06
ENSG00000223572.10	CKMT1A	creatine kinase, mitochondrial 1A [Source:HGNC Symbol;Acc:HGNC:31736]	184.923	-1.08558	6.31325e-08	2.86662e-06
ENSG00000159713.11	TPPP3	tubulin polymerization promoting protein family member 3 [Source:HGNC Symbol;Acc:HGNC:24162]	40.828	1.42864	6.41342e-08	2.90362e-06
ENSG00000076604.16	TRAF4	TNF receptor associated factor 4 [Source:HGNC Symbol;Acc:HGNC:12034]	1426.56	0.432677	6.56769e-08	2.95955e-06
ENSG00000134369.16	NAV1	neuron navigator 1 [Source:HGNC Symbol;Acc:HGNC:15989]	960.568	0.473363	6.57509e-08	2.95955e-06
ENSG00000124783.14	SSR1	signal sequence receptor subunit 1 [Source:HGNC Symbol;Acc:HGNC:11323]	5324.62	-0.405161	6.64782e-08	2.98364e-06
ENSG00000122574.12	WIPF3	WAS/WASL interacting protein family member 3 [Source:HGNC Symbol;Acc:HGNC:22004]	93.0512	1.07892	6.86745e-08	3.0611e-06
ENSG00000132646.11	PCNA	proliferating cell nuclear antigen [Source:HGNC Symbol;Acc:HGNC:8729]	6938.65	-0.519326	6.87313e-08	3.0611e-06
ENSG00000171385.11	KCND3	potassium voltage-gated channel subfamily D member 3 [Source:HGNC Symbol;Acc:HGNC:6239]	25.878	1.88837	6.87953e-08	3.0611e-06
ENSG00000128408.9	RIBC2	RIB43A domain with coiled-coils 2 [Source:HGNC Symbol;Acc:HGNC:13241]	85.7024	-1.13897	7.05537e-08	3.13037e-06
ENSG00000115875.19	SRSF7	serine and arginine rich splicing factor 7 [Source:HGNC Symbol;Acc:HGNC:10789]	8013.04	-0.397322	7.21362e-08	3.19146e-06
ENSG00000158457.6	TSPAN33	tetraspanin 33 [Source:HGNC Symbol;Acc:HGNC:28743]	454.434	0.536557	7.28116e-08	3.21219e-06
ENSG00000144554.13	FANCD2	FA complementation group D2 [Source:HGNC Symbol;Acc:HGNC:3585]	3868.22	-0.68435	7.4626e-08	3.28291e-06
ENSG00000255121.2	CENATAC-DT	CENATAC divergent transcript [Source:HGNC Symbol;Acc:HGNC:54215]	193.358	-0.597148	7.50697e-08	3.2931e-06
ENSG00000168542.16	COL3A1	collagen type III alpha 1 chain [Source:HGNC Symbol;Acc:HGNC:2201]	33.8485	-3.61124	7.56071e-08	3.30733e-06
ENSG00000121068.14	TBX2	T-box transcription factor 2 [Source:HGNC Symbol;Acc:HGNC:11597]	354.032	0.861205	7.90638e-08	3.44883e-06
ENSG00000117154.12	IGSF21	immunoglobin superfamily member 21 [Source:HGNC Symbol;Acc:HGNC:28246]	9.25557	3.59034	8.00521e-08	3.47423e-06
ENSG00000197172.11	MAGEA6	MAGE family member A6 [Source:HGNC Symbol;Acc:HGNC:6804]	430.617	-0.0399287	8.00937e-08	3.47423e-06
ENSG00000079134.13	THOC1	THO complex subunit 1 [Source:HGNC Symbol;Acc:HGNC:19070]	1344.42	-0.36927	8.25767e-08	3.56392e-06
ENSG00000088808.18	PPP1R13B	protein phosphatase 1 regulatory subunit 13B [Source:HGNC Symbol;Acc:HGNC:14950]	611.247	-0.468804	8.30792e-08	3.56392e-06
ENSG00000146872.19	TLK2	tousled like kinase 2 [Source:HGNC Symbol;Acc:HGNC:11842]	1526.61	0.362875	8.29623e-08	3.56392e-06
ENSG00000160991.17	ORAI2	ORAI calcium release-activated calcium modulator 2 [Source:HGNC Symbol;Acc:HGNC:21667]	599.291	0.805711	8.28906e-08	3.56392e-06
ENSG00000161888.12	SPC24	SPC24 component of NDC80 kinetochore complex [Source:HGNC Symbol;Acc:HGNC:26913]	1191.03	-0.535007	8.49628e-08	3.63467e-06
ENSG00000136861.19	CDK5RAP2	CDK5 regulatory subunit associated protein 2 [Source:HGNC Symbol;Acc:HGNC:18672]	3490.65	-0.8365	8.52509e-08	3.63698e-06
ENSG00000102763.18	VWA8	von Willebrand factor A domain containing 8 [Source:HGNC Symbol;Acc:HGNC:29071]	1116.25	-0.570222	8.58962e-08	3.65447e-06
ENSG00000124786.12	SLC35B3	solute carrier family 35 member B3 [Source:HGNC Symbol;Acc:HGNC:21601]	532.047	-0.511922	8.7897e-08	3.72938e-06
ENSG00000137076.21	TLN1	talin 1 [Source:HGNC Symbol;Acc:HGNC:11845]	7541.8	-0.271517	8.87903e-08	3.75702e-06
ENSG00000162600.12	OMA1	OMA1 zinc metallopeptidase [Source:HGNC Symbol;Acc:HGNC:29661]	616.926	-0.933194	9.22878e-08	3.89439e-06
ENSG00000064933.19	PMS1	PMS1 homolog 1, mismatch repair system component [Source:HGNC Symbol;Acc:HGNC:9121]	826.581	-0.734526	9.52638e-08	3.99825e-06
ENSG00000117115.13	PADI2	peptidyl arginine deiminase 2 [Source:HGNC Symbol;Acc:HGNC:18341]	49.1422	1.54129	9.52337e-08	3.99825e-06
ENSG00000134884.15	ARGLU1	arginine and glutamate rich 1 [Source:HGNC Symbol;Acc:HGNC:25482]	2096.98	-0.912632	9.60798e-08	4.02163e-06
ENSG00000007237.19	GAS7	growth arrest specific 7 [Source:HGNC Symbol;Acc:HGNC:4169]	217.076	1.09884	9.75138e-08	4.07068e-06
ENSG00000103647.13	CORO2B	coronin 2B [Source:HGNC Symbol;Acc:HGNC:2256]	42.5356	1.19265	9.80645e-08	4.08269e-06
ENSG00000165572.8	KBTBD6	kelch repeat and BTB domain containing 6 [Source:HGNC Symbol;Acc:HGNC:25340]	1428.39	-0.656016	1.01031e-07	4.19494e-06
ENSG00000177885.15	GRB2	growth factor receptor bound protein 2 [Source:HGNC Symbol;Acc:HGNC:4566]	3685.09	0.366193	1.02233e-07	4.23356e-06
ENSG00000074621.14	SLC24A1	solute carrier family 24 member 1 [Source:HGNC Symbol;Acc:HGNC:10975]	727.568	0.680115	1.02742e-07	4.24328e-06
ENSG00000121774.18	KHDRBS1	KH RNA binding domain containing, signal transduction associated 1 [Source:HGNC Symbol;Acc:HGNC:18116]	9275.8	-0.35147	1.04437e-07	4.30187e-06
ENSG00000136352.20	NKX2-1	NK2 homeobox 1 [Source:HGNC Symbol;Acc:HGNC:11825]	20.8255	1.47005	1.04947e-07	4.31145e-06
ENSG00000132535.22	DLG4	discs large MAGUK scaffold protein 4 [Source:HGNC Symbol;Acc:HGNC:2903]	164.269	0.787697	1.05807e-07	4.33529e-06
ENSG00000162458.13	FBLIM1	filamin binding LIM protein 1 [Source:HGNC Symbol;Acc:HGNC:24686]	312.686	0.982337	1.06398e-07	4.34803e-06
ENSG00000196517.13	SLC6A9	solute carrier family 6 member 9 [Source:HGNC Symbol;Acc:HGNC:11056]	360.079	1.22163	1.07933e-07	4.39917e-06
ENSG00000196230.14	TUBB	tubulin beta class I [Source:HGNC Symbol;Acc:HGNC:20778]	61526.2	-0.383755	1.15507e-07	4.69558e-06
ENSG00000197380.11	DACT3	dishevelled binding antagonist of beta catenin 3 [Source:HGNC Symbol;Acc:HGNC:30745]	64.5179	0.935352	1.18546e-07	4.80654e-06
ENSG00000165819.12	METTL3	methyltransferase 3, N6-adenosine-methyltransferase complex catalytic subunit [Source:HGNC Symbol;Acc:HGNC:17563]	2399.07	-0.457015	1.19734e-07	4.84207e-06
ENSG00000134910.14	STT3A	STT3 oligosaccharyltransferase complex catalytic subunit A [Source:HGNC Symbol;Acc:HGNC:6172]	7642.79	-0.252411	1.20564e-07	4.86296e-06
ENSG00000157168.20	NRG1	neuregulin 1 [Source:HGNC Symbol;Acc:HGNC:7997]	18.497	3.52606	1.21366e-07	4.88261e-06
ENSG00000149926.14	TLCD3B	TLC domain containing 3B [Source:HGNC Symbol;Acc:HGNC:25295]	15.0904	1.8633	1.24356e-07	4.98997e-06
ENSG00000083799.18	CYLD	CYLD lysine 63 deubiquitinase [Source:HGNC Symbol;Acc:HGNC:2584]	1371.34	0.395838	1.24747e-07	4.99276e-06
ENSG00000182749.6	PAQR7	progestin and adipoQ receptor family member 7 [Source:HGNC Symbol;Acc:HGNC:23146]	145.477	0.827861	1.26224e-07	5.03889e-06
ENSG00000064607.17	SUGP2	SURP and G-patch domain containing 2 [Source:HGNC Symbol;Acc:HGNC:18641]	4309.14	-0.22744	1.31834e-07	5.24937e-06
ENSG00000254585.5	MAGEL2	MAGE family member L2 [Source:HGNC Symbol;Acc:HGNC:6814]	22.9938	5.19652	1.34391e-07	5.32387e-06
ENSG00000134901.13	POGLUT2	protein O-glucosyltransferase 2 [Source:HGNC Symbol;Acc:HGNC:19350]	409.298	-0.979301	1.38649e-07	5.47859e-06
ENSG00000154945.7	ANKRD40	ankyrin repeat domain 40 [Source:HGNC Symbol;Acc:HGNC:28233]	2944.29	0.322159	1.44823e-07	5.70801e-06
ENSG00000065615.14	CYB5R4	cytochrome b5 reductase 4 [Source:HGNC Symbol;Acc:HGNC:20147]	1119.06	-0.564339	1.46879e-07	5.7744e-06
ENSG00000225921.7	NOL7	nucleolar protein 7 [Source:HGNC Symbol;Acc:HGNC:21040]	2177.79	-0.460797	1.48026e-07	5.8048e-06
ENSG00000114391.14	RPL24	ribosomal protein L24 [Source:HGNC Symbol;Acc:HGNC:10325]	13373.6	-0.520057	1.49423e-07	5.84479e-06
ENSG00000143093.15	STRIP1	striatin interacting protein 1 [Source:HGNC Symbol;Acc:HGNC:25916]	1720.6	-0.330142	1.4997e-07	5.85147e-06
ENSG00000167861.16	HID1	HID1 domain containing [Source:HGNC Symbol;Acc:HGNC:15736]	181.299	1.65834	1.51169e-07	5.87663e-06
ENSG00000234741.10	GAS5	growth arrest specific 5 [Source:HGNC Symbol;Acc:HGNC:16355]	3742.45	-0.700637	1.51372e-07	5.87663e-06
ENSG00000162437.15	RAVER2	ribonucleoprotein, PTB binding 2 [Source:HGNC Symbol;Acc:HGNC:25577]	1933.22	-0.660537	1.52708e-07	5.91371e-06
ENSG00000110002.16	VWA5A	von Willebrand factor A domain containing 5A [Source:HGNC Symbol;Acc:HGNC:6658]	65.5529	2.45144	1.57278e-07	6.06048e-06
ENSG00000070061.16	ELP1	elongator acetyltransferase complex subunit 1 [Source:HGNC Symbol;Acc:HGNC:5959]	5503.75	-0.453451	1.58293e-07	6.0845e-06
ENSG00000169213.7	RAB3B	RAB3B, member RAS oncogene family [Source:HGNC Symbol;Acc:HGNC:9778]	433.944	1.08076	1.61052e-07	6.16004e-06
ENSG00000181045.15	SLC26A11	solute carrier family 26 member 11 [Source:HGNC Symbol;Acc:HGNC:14471]	349.834	0.671032	1.60757e-07	6.16004e-06
ENSG00000002834.18	LASP1	LIM and SH3 protein 1 [Source:HGNC Symbol;Acc:HGNC:6513]	1994.05	0.544355	1.63129e-07	6.19371e-06
ENSG00000167986.15	DDB1	damage specific DNA binding protein 1 [Source:HGNC Symbol;Acc:HGNC:2717]	17652.3	-0.178463	1.62907e-07	6.19371e-06
ENSG00000214046.9	SMIM7	small integral membrane protein 7 [Source:HGNC Symbol;Acc:HGNC:28419]	850.25	-0.383463	1.63095e-07	6.19371e-06
ENSG00000141753.7	IGFBP4	insulin like growth factor binding protein 4 [Source:HGNC Symbol;Acc:HGNC:5473]	144.442	1.33976	1.67749e-07	6.35359e-06
ENSG00000275342.5	PRAG1	PEAK1 related, kinase-activating pseudokinase 1 [Source:HGNC Symbol;Acc:HGNC:25438]	87.3203	1.10774	1.70299e-07	6.43448e-06
ENSG00000167281.20	RBFOX3	RNA binding fox-1 homolog 3 [Source:HGNC Symbol;Acc:HGNC:27097]	36.6268	1.70763	1.71186e-07	6.45229e-06
ENSG00000132688.11	NES	nestin [Source:HGNC Symbol;Acc:HGNC:7756]	240.795	1.55979	1.76209e-07	6.59883e-06
ENSG00000154134.15	ROBO3	roundabout guidance receptor 3 [Source:HGNC Symbol;Acc:HGNC:13433]	256.531	0.685481	1.7593e-07	6.59883e-06
ENSG00000259781.1	HMGB1P6	high mobility group box 1 pseudogene 6 [Source:HGNC Symbol;Acc:HGNC:4998]	28.2527	-1.34446	1.76348e-07	6.59883e-06
ENSG00000130052.14	STARD8	StAR related lipid transfer domain containing 8 [Source:HGNC Symbol;Acc:HGNC:19161]	99.2064	1.2968	1.80575e-07	6.74073e-06
ENSG00000165272.16	AQP3	aquaporin 3 (Gill blood group) [Source:HGNC Symbol;Acc:HGNC:636]	53.7474	1.24624	1.81354e-07	6.75358e-06
ENSG00000055070.17	SZRD1	SUZ RNA binding domain containing 1 [Source:HGNC Symbol;Acc:HGNC:30232]	4205.87	0.425684	1.84551e-07	6.79223e-06
ENSG00000088448.14	ANKRD10	ankyrin repeat domain 10 [Source:HGNC Symbol;Acc:HGNC:20265]	678.357	-0.985563	1.84579e-07	6.79223e-06
ENSG00000142871.18	CCN1	cellular communication network factor 1 [Source:HGNC Symbol;Acc:HGNC:2654]	464.141	-1.13838	1.84439e-07	6.79223e-06
ENSG00000162419.13	GMEB1	glucocorticoid modulatory element binding protein 1 [Source:HGNC Symbol;Acc:HGNC:4370]	668.822	-0.562247	1.83176e-07	6.79223e-06
ENSG00000063015.21	SEZ6	seizure related 6 homolog [Source:HGNC Symbol;Acc:HGNC:15955]	39.9236	7.48677	1.88078e-07	6.90465e-06
ENSG00000140538.17	NTRK3	neurotrophic receptor tyrosine kinase 3 [Source:HGNC Symbol;Acc:HGNC:8033]	12.3027	4.19426	1.8884e-07	6.91627e-06
ENSG00000205476.9	CCDC85C	coiled-coil domain containing 85C [Source:HGNC Symbol;Acc:HGNC:35459]	2143.1	-0.461297	1.89919e-07	6.93941e-06
ENSG00000132780.17	NASP	nuclear autoantigenic sperm protein [Source:HGNC Symbol;Acc:HGNC:7644]	10733.2	-0.292651	1.91474e-07	6.97983e-06
ENSG00000180098.9	TRNAU1AP	tRNA selenocysteine 1 associated protein 1 [Source:HGNC Symbol;Acc:HGNC:30813]	670.047	-0.40495	1.95548e-07	7.11164e-06
ENSG00000136167.15	LCP1	lymphocyte cytosolic protein 1 [Source:HGNC Symbol;Acc:HGNC:6528]	541.248	-3.12447	2.04556e-07	7.42184e-06
ENSG00000109133.13	TMEM33	transmembrane protein 33 [Source:HGNC Symbol;Acc:HGNC:25541]	4540.73	0.285351	2.0954e-07	7.58494e-06
ENSG00000184209.15	SNRNP35	small nuclear ribonucleoprotein U11/U12 subunit 35 [Source:HGNC Symbol;Acc:HGNC:30852]	446.75	-0.666639	2.13355e-07	7.70509e-06
ENSG00000113569.16	NUP155	nucleoporin 155 [Source:HGNC Symbol;Acc:HGNC:8063]	6991.24	-0.481053	2.16738e-07	7.78041e-06
ENSG00000250742.6	LINC02381	long intergenic non-protein coding RNA 2381 [Source:HGNC Symbol;Acc:HGNC:53304]	592.063	0.647002	2.16944e-07	7.78041e-06
ENSG00000080603.17	SRCAP	Snf2 related CREBBP activator protein [Source:HGNC Symbol;Acc:HGNC:16974]	411.738	0.657509	2.1928e-07	7.8461e-06
ENSG00000100353.18	EIF3D	eukaryotic translation initiation factor 3 subunit D [Source:HGNC Symbol;Acc:HGNC:3278]	11549.1	-0.483623	2.2077e-07	7.88122e-06
ENSG00000101190.13	TCFL5	transcription factor like 5 [Source:HGNC Symbol;Acc:HGNC:11646]	728.66	-0.318247	2.24865e-07	8.009e-06
ENSG00000186638.17	KIF24	kinesin family member 24 [Source:HGNC Symbol;Acc:HGNC:19916]	774.649	-0.580817	2.25481e-07	8.01259e-06
ENSG00000156110.15	ADK	adenosine kinase [Source:HGNC Symbol;Acc:HGNC:257]	1095.63	-0.528709	2.28084e-07	8.08656e-06
ENSG00000198752.11	CDC42BPB	CDC42 binding protein kinase beta [Source:HGNC Symbol;Acc:HGNC:1738]	2542.18	-0.493966	2.3224e-07	8.21517e-06
ENSG00000133935.7	ERG28	ergosterol biosynthesis 28 homolog [Source:HGNC Symbol;Acc:HGNC:1187]	1355.75	-0.389822	2.35136e-07	8.2987e-06
ENSG00000172339.10	ALG14	ALG14 UDP-N-acetylglucosaminyltransferase subunit [Source:HGNC Symbol;Acc:HGNC:28287]	569.316	-0.49231	2.36379e-07	8.32365e-06
ENSG00000100479.14	POLE2	DNA polymerase epsilon 2, accessory subunit [Source:HGNC Symbol;Acc:HGNC:9178]	839.22	-0.548724	2.37991e-07	8.36146e-06
ENSG00000198598.7	MMP17	matrix metallopeptidase 17 [Source:HGNC Symbol;Acc:HGNC:7163]	30.699	1.60524	2.40635e-07	8.43525e-06
ENSG00000130177.16	CDC16	cell division cycle 16 [Source:HGNC Symbol;Acc:HGNC:1720]	1514.46	-0.622981	2.41431e-07	8.44409e-06
ENSG00000067221.14	STOML1	stomatin like 1 [Source:HGNC Symbol;Acc:HGNC:14560]	169.795	0.680107	2.44095e-07	8.49901e-06
ENSG00000109854.14	HTATIP2	HIV-1 Tat interactive protein 2 [Source:HGNC Symbol;Acc:HGNC:16637]	764.102	0.689471	2.44078e-07	8.49901e-06
ENSG00000033178.13	UBA6	ubiquitin like modifier activating enzyme 6 [Source:HGNC Symbol;Acc:HGNC:25581]	3381.15	-0.479153	2.61007e-07	9.0675e-06
ENSG00000189067.14	LITAF	lipopolysaccharide induced TNF factor [Source:HGNC Symbol;Acc:HGNC:16841]	992.296	0.805752	2.61636e-07	9.06908e-06
ENSG00000134987.13	WDR36	WD repeat domain 36 [Source:HGNC Symbol;Acc:HGNC:30696]	2965.52	-0.602915	2.65653e-07	9.1878e-06
ENSG00000146143.19	PRIM2	DNA primase subunit 2 [Source:HGNC Symbol;Acc:HGNC:9370]	959.71	-0.575132	2.71622e-07	9.37337e-06
ENSG00000124535.16	WRNIP1	WRN helicase interacting protein 1 [Source:HGNC Symbol;Acc:HGNC:20876]	1726.13	-0.497708	2.77736e-07	9.56312e-06
ENSG00000184602.6	SNN	stannin [Source:HGNC Symbol;Acc:HGNC:11149]	567.942	0.391151	2.84206e-07	9.76422e-06
ENSG00000102753.10	KPNA3	karyopherin subunit alpha 3 [Source:HGNC Symbol;Acc:HGNC:6396]	3046.32	-0.454383	2.84981e-07	9.76924e-06
ENSG00000163808.17	KIF15	kinesin family member 15 [Source:HGNC Symbol;Acc:HGNC:17273]	1189.31	-0.741263	2.90354e-07	9.93152e-06
ENSG00000086827.9	ZW10	zw10 kinetochore protein [Source:HGNC Symbol;Acc:HGNC:13194]	2170.53	-0.322415	2.96303e-07	1.01127e-05
ENSG00000111816.8	FRK	fyn related Src family tyrosine kinase [Source:HGNC Symbol;Acc:HGNC:3955]	127.568	1.25333	2.993e-07	1.01891e-05
ENSG00000149541.10	B3GAT3	beta-1,3-glucuronyltransferase 3 [Source:HGNC Symbol;Acc:HGNC:923]	684.805	0.754002	2.99853e-07	1.01891e-05
ENSG00000125691.14	RPL23	ribosomal protein L23 [Source:HGNC Symbol;Acc:HGNC:10316]	15821.2	-0.326537	3.01352e-07	1.01954e-05
ENSG00000151576.10	QTRT2	queuine tRNA-ribosyltransferase accessory subunit 2 [Source:HGNC Symbol;Acc:HGNC:25771]	2785.61	-0.412018	3.01028e-07	1.01954e-05
ENSG00000184445.12	KNTC1	kinetochore associated 1 [Source:HGNC Symbol;Acc:HGNC:17255]	3306.72	-0.593212	3.07847e-07	1.03925e-05
ENSG00000168461.13	RAB31	RAB31, member RAS oncogene family [Source:HGNC Symbol;Acc:HGNC:9771]	2434.22	0.596538	3.103e-07	1.04526e-05
ENSG00000151079.8	KCNA6	potassium voltage-gated channel subfamily A member 6 [Source:HGNC Symbol;Acc:HGNC:6225]	44.0064	1.86507	3.11307e-07	1.04638e-05
ENSG00000099625.14	CBARP	CACN subunit beta associated regulatory protein [Source:HGNC Symbol;Acc:HGNC:28617]	30.8371	1.46502	3.12044e-07	1.0466e-05
ENSG00000058804.12	NDC1	NDC1 transmembrane nucleoporin [Source:HGNC Symbol;Acc:HGNC:25525]	6031.95	-0.262558	3.15196e-07	1.05489e-05
ENSG00000112118.20	MCM3	minichromosome maintenance complex component 3 [Source:HGNC Symbol;Acc:HGNC:6945]	11709.9	-0.359902	3.17675e-07	1.0609e-05
ENSG00000134954.14	ETS1	ETS proto-oncogene 1, transcription factor [Source:HGNC Symbol;Acc:HGNC:3488]	373.661	1.14021	3.26998e-07	1.08969e-05
ENSG00000100575.14	TIMM9	translocase of inner mitochondrial membrane 9 [Source:HGNC Symbol;Acc:HGNC:11819]	683.49	-0.358352	3.30313e-07	1.09838e-05
ENSG00000152661.9	GJA1	gap junction protein alpha 1 [Source:HGNC Symbol;Acc:HGNC:4274]	2403.24	-0.470685	3.38942e-07	1.12231e-05
ENSG00000154358.23	OBSCN	obscurin, cytoskeletal calmodulin and titin-interacting RhoGEF [Source:HGNC Symbol;Acc:HGNC:15719]	168.753	1.26727	3.38955e-07	1.12231e-05
ENSG00000089916.18	GPATCH2L	G-patch domain containing 2 like [Source:HGNC Symbol;Acc:HGNC:20210]	1778.21	-0.511096	3.4207e-07	1.13021e-05
ENSG00000137154.13	RPS6	ribosomal protein S6 [Source:HGNC Symbol;Acc:HGNC:10429]	31611.3	-0.62677	3.45387e-07	1.13875e-05
ENSG00000111678.11	C12orf57	chromosome 12 open reading frame 57 [Source:HGNC Symbol;Acc:HGNC:29521]	322.755	0.866631	3.50081e-07	1.14935e-05
ENSG00000277586.4	NEFL	neurofilament light chain [Source:HGNC Symbol;Acc:HGNC:7739]	1425.32	1.19397	3.50017e-07	1.14935e-05
ENSG00000275832.5	ARHGAP23	Rho GTPase activating protein 23 [Source:HGNC Symbol;Acc:HGNC:29293]	30.2031	1.45809	3.52699e-07	1.1555e-05
ENSG00000144559.11	TAMM41	TAM41 mitochondrial translocator assembly and maintenance homolog [Source:HGNC Symbol;Acc:HGNC:25187]	499.21	-0.382661	3.68751e-07	1.20554e-05
ENSG00000137970.7	RPL7P9	ribosomal protein L7 pseudogene 9 [Source:HGNC Symbol;Acc:HGNC:37028]	240.779	-0.671007	3.69961e-07	1.20696e-05
ENSG00000067365.15	METTL22	methyltransferase 22, Kin17 lysine [Source:HGNC Symbol;Acc:HGNC:28368]	470.783	0.555054	3.7514e-07	1.22129e-05
ENSG00000176046.9	NUPR1	nuclear protein 1, transcriptional regulator [Source:HGNC Symbol;Acc:HGNC:29990]	6.65846	5.14321	3.75991e-07	1.2215e-05
ENSG00000009694.14	TENM1	teneurin transmembrane protein 1 [Source:HGNC Symbol;Acc:HGNC:8117]	1237.53	-3.4643	3.83822e-07	1.24434e-05
ENSG00000160801.14	PTH1R	parathyroid hormone 1 receptor [Source:HGNC Symbol;Acc:HGNC:9608]	22.9724	1.92863	3.87902e-07	1.25494e-05
ENSG00000055118.17	KCNH2	potassium voltage-gated channel subfamily H member 2 [Source:HGNC Symbol;Acc:HGNC:6251]	72.6836	2.13201	3.88997e-07	1.25587e-05
ENSG00000056998.20	GYG2	glycogenin 2 [Source:HGNC Symbol;Acc:HGNC:4700]	747.014	0.710561	4.08121e-07	1.31215e-05
ENSG00000110076.21	NRXN2	neurexin 2 [Source:HGNC Symbol;Acc:HGNC:8009]	29.8236	1.67397	4.08062e-07	1.31215e-05
ENSG00000161638.11	ITGA5	integrin subunit alpha 5 [Source:HGNC Symbol;Acc:HGNC:6141]	984.606	0.63312	4.30731e-07	1.37914e-05
ENSG00000102743.15	SLC25A15	solute carrier family 25 member 15 [Source:HGNC Symbol;Acc:HGNC:10985]	1187.71	-0.492652	4.35048e-07	1.39009e-05
ENSG00000206530.11	CFAP44	cilia and flagella associated protein 44 [Source:HGNC Symbol;Acc:HGNC:25631]	397.763	-0.747132	4.3796e-07	1.39652e-05
ENSG00000105664.11	COMP	cartilage oligomeric matrix protein [Source:HGNC Symbol;Acc:HGNC:2227]	16.474	1.70994	4.4358e-07	1.41127e-05
ENSG00000119689.15	DLST	dihydrolipoamide S-succinyltransferase [Source:HGNC Symbol;Acc:HGNC:2911]	3730.47	-0.356702	4.44403e-07	1.41127e-05
ENSG00000273706.5	LHX1	LIM homeobox 1 [Source:HGNC Symbol;Acc:HGNC:6593]	135.319	1.791	4.4636e-07	1.4146e-05
ENSG00000162542.14	TMCO4	transmembrane and coiled-coil domains 4 [Source:HGNC Symbol;Acc:HGNC:27393]	119.57	1.34727	4.5202e-07	1.42962e-05
ENSG00000143156.14	NME7	NME/NM23 family member 7 [Source:HGNC Symbol;Acc:HGNC:20461]	557.863	-0.392943	4.55603e-07	1.4351e-05
ENSG00000170006.13	TMEM154	transmembrane protein 154 [Source:HGNC Symbol;Acc:HGNC:26489]	17.0069	1.80518	4.54704e-07	1.4351e-05
ENSG00000183778.19	B3GALT5	beta-1,3-galactosyltransferase 5 [Source:HGNC Symbol;Acc:HGNC:920]	13.9868	4.15463	4.59507e-07	1.44447e-05
ENSG00000104888.10	SLC17A7	solute carrier family 17 member 7 [Source:HGNC Symbol;Acc:HGNC:16704]	50.4334	0.910119	4.64794e-07	1.45814e-05
ENSG00000260565.9	ERVK13-1	endogenous retrovirus group K13 member 1 [Source:HGNC Symbol;Acc:HGNC:27548]	788.573	0.497961	4.7606e-07	1.49047e-05
ENSG00000120658.14	ENOX1	ecto-NOX disulfide-thiol exchanger 1 [Source:HGNC Symbol;Acc:HGNC:25474]	236.889	-0.634329	4.85495e-07	1.51695e-05
ENSG00000132383.12	RPA1	replication protein A1 [Source:HGNC Symbol;Acc:HGNC:10289]	6401.27	-0.31004	4.99871e-07	1.55873e-05
ENSG00000120885.22	CLU	clusterin [Source:HGNC Symbol;Acc:HGNC:2095]	1053.74	1.90287	5.06722e-07	1.57693e-05
ENSG00000187824.9	TMEM220	transmembrane protein 220 [Source:HGNC Symbol;Acc:HGNC:33757]	28.5332	1.46219	5.14891e-07	1.59915e-05
ENSG00000187867.10	PALM3	paralemmin 3 [Source:HGNC Symbol;Acc:HGNC:33274]	153.354	1.07575	5.2378e-07	1.62351e-05
ENSG00000143458.12	GABPB2	GA binding protein transcription factor subunit beta 2 [Source:HGNC Symbol;Acc:HGNC:28441]	481.886	-0.502377	5.2827e-07	1.63125e-05
ENSG00000197283.18	SYNGAP1	synaptic Ras GTPase activating protein 1 [Source:HGNC Symbol;Acc:HGNC:11497]	355.208	0.550726	5.28379e-07	1.63125e-05
ENSG00000132912.13	DCTN4	dynactin subunit 4 [Source:HGNC Symbol;Acc:HGNC:15518]	5012.72	-0.332412	5.33287e-07	1.64069e-05
ENSG00000198176.13	TFDP1	transcription factor Dp-1 [Source:HGNC Symbol;Acc:HGNC:11749]	4629.03	-0.77118	5.33549e-07	1.64069e-05
ENSG00000159640.17	ACE	angiotensin I converting enzyme [Source:HGNC Symbol;Acc:HGNC:2707]	33.6842	1.30568	5.37199e-07	1.64865e-05
ENSG00000156381.9	ANKRD9	ankyrin repeat domain 9 [Source:HGNC Symbol;Acc:HGNC:20096]	264.81	-0.607559	5.40603e-07	1.65458e-05
ENSG00000213445.10	SIPA1	signal-induced proliferation-associated 1 [Source:HGNC Symbol;Acc:HGNC:10885]	261.736	0.886824	5.41263e-07	1.65458e-05
ENSG00000226752.10	CUTALP	cutA divalent cation tolerance like, pseudogene [Source:HGNC Symbol;Acc:HGNC:27367]	37.221	-4.91963	5.46637e-07	1.66773e-05
ENSG00000183044.12	ABAT	4-aminobutyrate aminotransferase [Source:HGNC Symbol;Acc:HGNC:23]	282.21	1.4809	5.69666e-07	1.73458e-05
ENSG00000168303.9	MPLKIP	M-phase specific PLK1 interacting protein [Source:HGNC Symbol;Acc:HGNC:16002]	543.114	-0.538773	5.71604e-07	1.73707e-05
ENSG00000151287.17	TEX30	testis expressed 30 [Source:HGNC Symbol;Acc:HGNC:25188]	262.313	-0.839066	5.74021e-07	1.74101e-05
ENSG00000131373.15	HACL1	2-hydroxyacyl-CoA lyase 1 [Source:HGNC Symbol;Acc:HGNC:17856]	1112.62	-0.54004	5.75992e-07	1.74358e-05
ENSG00000196998.19	WDR45	WD repeat domain 45 [Source:HGNC Symbol;Acc:HGNC:28912]	518.951	0.524708	5.77791e-07	1.74562e-05
ENSG00000083635.8	NUFIP1	nuclear FMR1 interacting protein 1 [Source:HGNC Symbol;Acc:HGNC:8057]	731.948	-0.365478	5.94211e-07	1.79175e-05
ENSG00000166780.11	BMERB1	bMERB domain containing 1 [Source:HGNC Symbol;Acc:HGNC:19213]	47.2317	1.7105	6.00133e-07	1.8061e-05
ENSG00000172915.20	NBEA	neurobeachin [Source:HGNC Symbol;Acc:HGNC:7648]	574.039	-0.733139	6.04593e-07	1.816e-05
ENSG00000109501.15	WFS1	wolframin ER transmembrane glycoprotein [Source:HGNC Symbol;Acc:HGNC:12762]	674.696	0.638373	6.11586e-07	1.83346e-05
ENSG00000112242.16	E2F3	E2F transcription factor 3 [Source:HGNC Symbol;Acc:HGNC:3115]	2747.6	-0.439873	6.19709e-07	1.85423e-05
ENSG00000163362.11	INAVA	innate immunity activator [Source:HGNC Symbol;Acc:HGNC:25599]	60.2083	1.31935	6.27456e-07	1.8738e-05
ENSG00000170734.12	POLH	DNA polymerase eta [Source:HGNC Symbol;Acc:HGNC:9181]	1002.25	-0.618802	6.31554e-07	1.88242e-05
ENSG00000131459.13	GFPT2	glutamine-fructose-6-phosphate transaminase 2 [Source:HGNC Symbol;Acc:HGNC:4242]	491.218	0.595505	6.34482e-07	1.88752e-05
ENSG00000078808.20	SDF4	stromal cell derived factor 4 [Source:HGNC Symbol;Acc:HGNC:24188]	1632.47	0.721617	6.37263e-07	1.89217e-05
ENSG00000082068.9	WDR70	WD repeat domain 70 [Source:HGNC Symbol;Acc:HGNC:25495]	1067.08	-0.593285	6.59261e-07	1.95003e-05
ENSG00000243742.6	RPLP0P2	ribosomal protein lateral stalk subunit P0 pseudogene 2 [Source:HGNC Symbol;Acc:HGNC:17960]	11.7992	1.92527	6.84733e-07	2.02152e-05
ENSG00000092208.19	GEMIN2	gem nuclear organelle associated protein 2 [Source:HGNC Symbol;Acc:HGNC:10884]	1062.15	-0.447042	6.88038e-07	2.02411e-05
ENSG00000166971.17	AKTIP	AKT interacting protein [Source:HGNC Symbol;Acc:HGNC:16710]	360.926	0.473625	6.89395e-07	2.02411e-05
ENSG00000183801.8	OLFML1	olfactomedin like 1 [Source:HGNC Symbol;Acc:HGNC:24473]	23.8148	3.34916	6.89518e-07	2.02411e-05
ENSG00000236609.4	ZNF853	zinc finger protein 853 [Source:HGNC Symbol;Acc:HGNC:21767]	188.045	1.03338	7.07469e-07	2.07288e-05
ENSG00000177335.13	LINC02904	long intergenic non-protein coding RNA 2904 [Source:HGNC Symbol;Acc:HGNC:26731]	85.5592	1.28567	7.1213e-07	2.08261e-05
ENSG00000109956.13	B3GAT1	beta-1,3-glucuronyltransferase 1 [Source:HGNC Symbol;Acc:HGNC:921]	25.4046	2.50735	7.14583e-07	2.08586e-05
ENSG00000052850.8	ALX4	ALX homeobox 4 [Source:HGNC Symbol;Acc:HGNC:450]	581.449	0.790479	7.1754e-07	2.08664e-05
ENSG00000130035.9	GALNT8	polypeptide N-acetylgalactosaminyltransferase 8 [Source:HGNC Symbol;Acc:HGNC:4130]	19.7437	1.79315	7.17257e-07	2.08664e-05
ENSG00000137486.17	ARRB1	arrestin beta 1 [Source:HGNC Symbol;Acc:HGNC:711]	459.983	0.628725	7.28255e-07	2.11384e-05
ENSG00000159131.17	GART	phosphoribosylglycinamide formyltransferase, phosphoribosylglycinamide synthetase, phosphoribosylaminoimidazole synthetase [Source:HGNC Symbol;Acc:HGNC:4163]	7983.85	-0.497458	7.4498e-07	2.15733e-05
ENSG00000196126.12	HLA-DRB1	major histocompatibility complex, class II, DR beta 1 [Source:HGNC Symbol;Acc:HGNC:4948]	122.082	1.06697	7.46013e-07	2.15733e-05
ENSG00000187840.5	EIF4EBP1	eukaryotic translation initiation factor 4E binding protein 1 [Source:HGNC Symbol;Acc:HGNC:3288]	2102.09	0.801859	7.47481e-07	2.15755e-05
ENSG00000107954.11	NEURL1	neuralized E3 ubiquitin protein ligase 1 [Source:HGNC Symbol;Acc:HGNC:7761]	27.7522	1.1092	7.50287e-07	2.16163e-05
ENSG00000057468.7	MSH4	mutS homolog 4 [Source:HGNC Symbol;Acc:HGNC:7327]	47.7937	-2.32608	7.64731e-07	2.19917e-05
ENSG00000156463.18	SH3RF2	SH3 domain containing ring finger 2 [Source:HGNC Symbol;Acc:HGNC:26299]	27.3798	1.32675	7.70455e-07	2.21153e-05
ENSG00000143106.13	PSMA5	proteasome 20S subunit alpha 5 [Source:HGNC Symbol;Acc:HGNC:9534]	4087.7	-0.36862	7.79444e-07	2.23321e-05
ENSG00000137656.12	BUD13	BUD13 homolog [Source:HGNC Symbol;Acc:HGNC:28199]	799.524	-0.338952	7.82156e-07	2.23685e-05
ENSG00000247556.6	OIP5-AS1	OIP5 antisense RNA 1 [Source:HGNC Symbol;Acc:HGNC:43563]	2494.88	-0.566982	7.98785e-07	2.28021e-05
ENSG00000101343.15	CRNKL1	crooked neck pre-mRNA splicing factor 1 [Source:HGNC Symbol;Acc:HGNC:15762]	1519.06	-0.395907	8.29352e-07	2.36312e-05
ENSG00000244462.8	RBM12	RNA binding motif protein 12 [Source:HGNC Symbol;Acc:HGNC:9898]	6717.71	-0.377289	8.45425e-07	2.40451e-05
ENSG00000145908.13	ZNF300	zinc finger protein 300 [Source:HGNC Symbol;Acc:HGNC:13091]	580.652	-0.835164	8.95202e-07	2.54142e-05
ENSG00000133119.13	RFC3	replication factor C subunit 3 [Source:HGNC Symbol;Acc:HGNC:9971]	3546.75	-0.393384	9.00122e-07	2.55073e-05
ENSG00000179820.16	MYADM	myeloid associated differentiation marker [Source:HGNC Symbol;Acc:HGNC:7544]	394.163	0.498943	9.26466e-07	2.6206e-05
ENSG00000117461.15	PIK3R3	phosphoinositide-3-kinase regulatory subunit 3 [Source:HGNC Symbol;Acc:HGNC:8981]	1151.81	-0.473801	9.33894e-07	2.63202e-05
ENSG00000185305.12	ARL15	ADP ribosylation factor like GTPase 15 [Source:HGNC Symbol;Acc:HGNC:25945]	803.425	-0.403665	9.3303e-07	2.63202e-05
ENSG00000123407.4	HOXC12	homeobox C12 [Source:HGNC Symbol;Acc:HGNC:5124]	27.6103	2.73064	9.42497e-07	2.65146e-05
ENSG00000177058.12	SLC38A9	solute carrier family 38 member 9 [Source:HGNC Symbol;Acc:HGNC:26907]	836.464	-0.614834	9.46165e-07	2.65696e-05
ENSG00000130589.16	HELZ2	helicase with zinc finger 2 [Source:HGNC Symbol;Acc:HGNC:30021]	152.221	0.850266	9.7092e-07	2.72155e-05
ENSG00000158816.16	VWA5B1	von Willebrand factor A domain containing 5B1 [Source:HGNC Symbol;Acc:HGNC:26538]	4.26954	4.21534	9.76572e-07	2.73247e-05
ENSG00000134186.12	PRPF38B	pre-mRNA processing factor 38B [Source:HGNC Symbol;Acc:HGNC:25512]	4003.99	-0.449481	9.80966e-07	2.73982e-05
ENSG00000145425.10	RPS3A	ribosomal protein S3A [Source:HGNC Symbol;Acc:HGNC:10421]	16448.5	-0.421958	9.86595e-07	2.7506e-05
ENSG00000100316.16	RPL3	ribosomal protein L3 [Source:HGNC Symbol;Acc:HGNC:10332]	34040.8	-0.356888	1.00078e-06	2.78016e-05
ENSG00000103187.8	COTL1	coactosin like F-actin binding protein 1 [Source:HGNC Symbol;Acc:HGNC:18304]	1671.92	0.793995	9.99292e-07	2.78016e-05
ENSG00000204060.8	FOXO6	forkhead box O6 [Source:HGNC Symbol;Acc:HGNC:24814]	29.979	1.20662	1.01145e-06	2.80478e-05
ENSG00000108669.17	CYTH1	cytohesin 1 [Source:HGNC Symbol;Acc:HGNC:9501]	757.17	0.401256	1.01777e-06	2.81227e-05
ENSG00000182185.19	RAD51B	RAD51 paralog B [Source:HGNC Symbol;Acc:HGNC:9822]	213.323	-0.591941	1.01755e-06	2.81227e-05
ENSG00000102003.12	SYP	synaptophysin [Source:HGNC Symbol;Acc:HGNC:11506]	303.118	-0.932871	1.02595e-06	2.82984e-05
ENSG00000138777.20	PPA2	inorganic pyrophosphatase 2 [Source:HGNC Symbol;Acc:HGNC:28883]	1528.8	-0.568028	1.05328e-06	2.88804e-05
ENSG00000186104.11	CYP2R1	cytochrome P450 family 2 subfamily R member 1 [Source:HGNC Symbol;Acc:HGNC:20580]	349.5	0.586917	1.05449e-06	2.88804e-05
ENSG00000198824.8	CHAMP1	chromosome alignment maintaining phosphoprotein 1 [Source:HGNC Symbol;Acc:HGNC:20311]	1496.51	-0.674553	1.05204e-06	2.88804e-05
ENSG00000204977.10	TRIM13	tripartite motif containing 13 [Source:HGNC Symbol;Acc:HGNC:9976]	684.164	-0.388465	1.05449e-06	2.88804e-05
ENSG00000143333.7	RGS16	regulator of G protein signaling 16 [Source:HGNC Symbol;Acc:HGNC:9997]	291.768	0.631094	1.06726e-06	2.91788e-05
ENSG00000168806.8	LCMT2	leucine carboxyl methyltransferase 2 [Source:HGNC Symbol;Acc:HGNC:17558]	631.106	-0.309364	1.08095e-06	2.95011e-05
ENSG00000172671.20	ZFAND4	zinc finger AN1-type containing 4 [Source:HGNC Symbol;Acc:HGNC:23504]	412.028	-0.435761	1.08335e-06	2.95147e-05
ENSG00000109089.7	CDR2L	cerebellar degeneration related protein 2 like [Source:HGNC Symbol;Acc:HGNC:29999]	496.989	0.613759	1.09321e-06	2.97311e-05
ENSG00000008853.18	RHOBTB2	Rho related BTB domain containing 2 [Source:HGNC Symbol;Acc:HGNC:18756]	451.188	0.527329	1.10364e-06	2.99622e-05
ENSG00000155975.10	VPS37A	VPS37A subunit of ESCRT-I [Source:HGNC Symbol;Acc:HGNC:24928]	657.624	0.504447	1.10737e-06	3.00112e-05
ENSG00000132589.16	FLOT2	flotillin 2 [Source:HGNC Symbol;Acc:HGNC:3758]	2314.33	0.610834	1.12609e-06	3.04653e-05
ENSG00000134905.17	CARS2	cysteinyl-tRNA synthetase 2, mitochondrial [Source:HGNC Symbol;Acc:HGNC:25695]	580.931	-0.584325	1.13245e-06	3.0584e-05
ENSG00000136925.15	TSTD2	thiosulfate sulfurtransferase like domain containing 2 [Source:HGNC Symbol;Acc:HGNC:30087]	1014.8	-0.521978	1.14054e-06	3.07489e-05
ENSG00000103811.18	CTSH	cathepsin H [Source:HGNC Symbol;Acc:HGNC:2535]	632.518	0.780948	1.1534e-06	3.1042e-05
ENSG00000132718.9	SYT11	synaptotagmin 11 [Source:HGNC Symbol;Acc:HGNC:19239]	78.8858	2.45816	1.16034e-06	3.11747e-05
ENSG00000004455.18	AK2	adenylate kinase 2 [Source:HGNC Symbol;Acc:HGNC:362]	9467.5	-0.702384	1.18731e-06	3.18442e-05
ENSG00000075292.19	ZNF638	zinc finger protein 638 [Source:HGNC Symbol;Acc:HGNC:17894]	5198.84	-0.480291	1.19507e-06	3.19454e-05
ENSG00000227128.5	LBX1-AS1	LBX1 antisense RNA 1 [Source:HGNC Symbol;Acc:HGNC:48678]	141.789	0.987655	1.1952e-06	3.19454e-05
ENSG00000077514.9	POLD3	DNA polymerase delta 3, accessory subunit [Source:HGNC Symbol;Acc:HGNC:20932]	1958.48	-0.475443	1.20508e-06	3.21541e-05
ENSG00000197872.11	CYRIA	CYFIP related Rac1 interactor A [Source:HGNC Symbol;Acc:HGNC:25373]	50.4996	2.05834	1.20786e-06	3.2173e-05
ENSG00000137185.13	ZSCAN9	zinc finger and SCAN domain containing 9 [Source:HGNC Symbol;Acc:HGNC:12984]	335.637	-0.554954	1.22976e-06	3.25886e-05
ENSG00000187531.14	SIRT7	sirtuin 7 [Source:HGNC Symbol;Acc:HGNC:14935]	497.462	0.523764	1.22609e-06	3.25886e-05
ENSG00000198832.11	SELENOM	selenoprotein M [Source:HGNC Symbol;Acc:HGNC:30397]	189.231	1.0159	1.22909e-06	3.25886e-05
ENSG00000184838.15	PRR16	proline rich 16 [Source:HGNC Symbol;Acc:HGNC:29654]	42.1661	-1.98314	1.23352e-06	3.26325e-05
ENSG00000100442.11	FKBP3	FKBP prolyl isomerase 3 [Source:HGNC Symbol;Acc:HGNC:3719]	3160.05	-0.412008	1.23942e-06	3.2733e-05
ENSG00000136098.17	NEK3	NIMA related kinase 3 [Source:HGNC Symbol;Acc:HGNC:7746]	593.495	-0.427977	1.2524e-06	3.30195e-05
ENSG00000169504.15	CLIC4	chloride intracellular channel 4 [Source:HGNC Symbol;Acc:HGNC:13518]	4270.91	0.754935	1.26987e-06	3.34235e-05
ENSG00000115762.17	PLEKHB2	pleckstrin homology domain containing B2 [Source:HGNC Symbol;Acc:HGNC:19236]	3073.84	0.338979	1.27479e-06	3.34395e-05
ENSG00000241839.10	PLEKHO2	pleckstrin homology domain containing O2 [Source:HGNC Symbol;Acc:HGNC:30026]	147.298	0.560345	1.27301e-06	3.34395e-05
ENSG00000132485.14	ZRANB2	zinc finger RANBP2-type containing 2 [Source:HGNC Symbol;Acc:HGNC:13058]	6688.58	-0.5971	1.28215e-06	3.35756e-05
ENSG00000154655.16	L3MBTL4	L3MBTL histone methyl-lysine binding protein 4 [Source:HGNC Symbol;Acc:HGNC:26677]	36.7919	0.997049	1.2843e-06	3.35756e-05
ENSG00000135363.12	LMO2	LIM domain only 2 [Source:HGNC Symbol;Acc:HGNC:6642]	31.937	1.42606	1.31014e-06	3.41936e-05
ENSG00000015532.10	XYLT2	xylosyltransferase 2 [Source:HGNC Symbol;Acc:HGNC:15517]	501.566	0.458927	1.3133e-06	3.42185e-05
ENSG00000104408.11	EIF3E	eukaryotic translation initiation factor 3 subunit E [Source:HGNC Symbol;Acc:HGNC:3277]	11733	-0.419171	1.32053e-06	3.43493e-05
ENSG00000119509.13	INVS	inversin [Source:HGNC Symbol;Acc:HGNC:17870]	692.02	-0.49298	1.34193e-06	3.47893e-05
ENSG00000135334.9	AKIRIN2	akirin 2 [Source:HGNC Symbol;Acc:HGNC:21407]	1013.67	-0.467992	1.34048e-06	3.47893e-05
ENSG00000203965.13	EFCAB7	EF-hand calcium binding domain 7 [Source:HGNC Symbol;Acc:HGNC:29379]	401.776	-0.812427	1.37318e-06	3.55403e-05
ENSG00000000457.14	SCYL3	SCY1 like pseudokinase 3 [Source:HGNC Symbol;Acc:HGNC:19285]	430.629	-0.298663	1.40324e-06	3.62577e-05
ENSG00000112984.12	KIF20A	kinesin family member 20A [Source:HGNC Symbol;Acc:HGNC:9787]	3028.2	-0.437274	1.41034e-06	3.63466e-05
ENSG00000143228.13	NUF2	NUF2 component of NDC80 kinetochore complex [Source:HGNC Symbol;Acc:HGNC:14621]	1652.91	-0.477708	1.41136e-06	3.63466e-05
ENSG00000108947.5	EFNB3	ephrin B3 [Source:HGNC Symbol;Acc:HGNC:3228]	307.838	0.82721	1.41882e-06	3.64783e-05
ENSG00000172006.12	ZNF554	zinc finger protein 554 [Source:HGNC Symbol;Acc:HGNC:26629]	177.124	-0.679107	1.42157e-06	3.64887e-05
ENSG00000129244.9	ATP1B2	ATPase Na+/K+ transporting subunit beta 2 [Source:HGNC Symbol;Acc:HGNC:805]	147.848	1.1508	1.42867e-06	3.66102e-05
ENSG00000176994.11	SMCR8	SMCR8-C9orf72 complex subunit [Source:HGNC Symbol;Acc:HGNC:17921]	2533.65	0.291819	1.44321e-06	3.69219e-05
ENSG00000005339.15	CREBBP	CREB binding protein [Source:HGNC Symbol;Acc:HGNC:2348]	4326.76	0.270981	1.44934e-06	3.70178e-05
ENSG00000134001.15	EIF2S1	eukaryotic translation initiation factor 2 subunit alpha [Source:HGNC Symbol;Acc:HGNC:3265]	3798	-0.567786	1.45715e-06	3.71562e-05
ENSG00000132341.12	RAN	RAN, member RAS oncogene family [Source:HGNC Symbol;Acc:HGNC:9846]	22260.4	-0.470224	1.47292e-06	3.74352e-05
ENSG00000179930.6	ZNF648	zinc finger protein 648 [Source:HGNC Symbol;Acc:HGNC:18190]	12.8576	2.12512	1.4777e-06	3.74955e-05
ENSG00000119321.10	FKBP15	FKBP prolyl isomerase family member 15 [Source:HGNC Symbol;Acc:HGNC:23397]	1657.1	-0.425109	1.48646e-06	3.76561e-05
ENSG00000169783.13	LINGO1	leucine rich repeat and Ig domain containing 1 [Source:HGNC Symbol;Acc:HGNC:21205]	335.151	1.06367	1.49556e-06	3.78249e-05
ENSG00000137955.16	RABGGTB	Rab geranylgeranyltransferase subunit beta [Source:HGNC Symbol;Acc:HGNC:9796]	4163.29	-0.873702	1.51144e-06	3.81024e-05
ENSG00000140859.16	KIFC3	kinesin family member C3 [Source:HGNC Symbol;Acc:HGNC:6326]	137.97	1.20211	1.50928e-06	3.81024e-05
ENSG00000172766.19	NAA16	N-alpha-acetyltransferase 16, NatA auxiliary subunit [Source:HGNC Symbol;Acc:HGNC:26164]	923.705	-0.674239	1.5154e-06	3.81405e-05
ENSG00000126804.14	ZBTB1	zinc finger and BTB domain containing 1 [Source:HGNC Symbol;Acc:HGNC:20259]	931.297	-0.457134	1.52492e-06	3.8318e-05
ENSG00000151461.20	UPF2	UPF2 regulator of nonsense mediated mRNA decay [Source:HGNC Symbol;Acc:HGNC:17854]	2211.41	-0.400845	1.53415e-06	3.84407e-05
ENSG00000171608.18	PIK3CD	phosphatidylinositol-4,5-bisphosphate 3-kinase catalytic subunit delta [Source:HGNC Symbol;Acc:HGNC:8977]	135.115	1.50332	1.53476e-06	3.84407e-05
ENSG00000108389.10	MTMR4	myotubularin related protein 4 [Source:HGNC Symbol;Acc:HGNC:7452]	2888.03	0.322737	1.56891e-06	3.92225e-05
ENSG00000127184.13	COX7C	cytochrome c oxidase subunit 7C [Source:HGNC Symbol;Acc:HGNC:2292]	3766.31	-0.475406	1.57102e-06	3.92225e-05
ENSG00000268089.3	GABRQ	gamma-aminobutyric acid type A receptor subunit theta [Source:HGNC Symbol;Acc:HGNC:14454]	58.7263	1.61226	1.59063e-06	3.96483e-05
ENSG00000221983.8	UBA52	ubiquitin A-52 residue ribosomal protein fusion product 1 [Source:HGNC Symbol;Acc:HGNC:12458]	9501.95	-0.382808	1.59629e-06	3.97255e-05
ENSG00000142611.17	PRDM16	PR/SET domain 16 [Source:HGNC Symbol;Acc:HGNC:14000]	197.157	0.818151	1.65514e-06	4.11242e-05
ENSG00000135409.11	AMHR2	anti-Mullerian hormone receptor type 2 [Source:HGNC Symbol;Acc:HGNC:465]	37.9882	1.50575	1.65901e-06	4.11547e-05
ENSG00000006071.16	ABCC8	ATP binding cassette subfamily C member 8 [Source:HGNC Symbol;Acc:HGNC:59]	99.0615	0.715459	1.6978e-06	4.19828e-05
ENSG00000139988.10	RDH12	retinol dehydrogenase 12 [Source:HGNC Symbol;Acc:HGNC:19977]	9.70234	1.67681	1.69692e-06	4.19828e-05
ENSG00000106333.13	PCOLCE	procollagen C-endopeptidase enhancer [Source:HGNC Symbol;Acc:HGNC:8738]	92.7648	1.03179	1.70817e-06	4.21719e-05
ENSG00000001461.17	NIPAL3	NIPA like domain containing 3 [Source:HGNC Symbol;Acc:HGNC:25233]	1158.01	0.533883	1.73589e-06	4.27883e-05
ENSG00000111328.7	CDK2AP1	cyclin dependent kinase 2 associated protein 1 [Source:HGNC Symbol;Acc:HGNC:14002]	2639.05	-0.404157	1.75609e-06	4.32175e-05
ENSG00000112679.15	DUSP22	dual specificity phosphatase 22 [Source:HGNC Symbol;Acc:HGNC:16077]	884.466	-0.47107	1.76669e-06	4.34098e-05
ENSG00000125449.7	ARMC7	armadillo repeat containing 7 [Source:HGNC Symbol;Acc:HGNC:26168]	394.833	0.454036	1.78325e-06	4.37473e-05
ENSG00000150991.16	UBC	ubiquitin C [Source:HGNC Symbol;Acc:HGNC:12468]	11163.9	-0.338631	1.81441e-06	4.44417e-05
ENSG00000186594.16	MIR22HG	MIR22 host gene [Source:HGNC Symbol;Acc:HGNC:28219]	128.322	0.6459	1.81968e-06	4.45005e-05
ENSG00000162607.13	USP1	ubiquitin specific peptidase 1 [Source:HGNC Symbol;Acc:HGNC:12607]	7302.04	-0.712484	1.82879e-06	4.45627e-05
ENSG00000165006.14	UBAP1	ubiquitin associated protein 1 [Source:HGNC Symbol;Acc:HGNC:12461]	1508.93	-0.255578	1.83083e-06	4.45627e-05
ENSG00000213741.11	RPS29	ribosomal protein S29 [Source:HGNC Symbol;Acc:HGNC:10419]	2417	-0.539169	1.82667e-06	4.45627e-05
ENSG00000160460.17	SPTBN4	spectrin beta, non-erythrocytic 4 [Source:HGNC Symbol;Acc:HGNC:14896]	53.3435	1.07279	1.85044e-06	4.49694e-05
ENSG00000131469.15	RPL27	ribosomal protein L27 [Source:HGNC Symbol;Acc:HGNC:10328]	10981.3	-0.381399	1.8609e-06	4.51306e-05
ENSG00000166963.13	MAP1A	microtubule associated protein 1A [Source:HGNC Symbol;Acc:HGNC:6835]	1537.47	0.987937	1.88875e-06	4.56861e-05
ENSG00000171603.18	CLSTN1	calsyntenin 1 [Source:HGNC Symbol;Acc:HGNC:17447]	3343.22	0.522267	1.8919e-06	4.56911e-05
ENSG00000242125.3	SNHG3	small nucleolar RNA host gene 3 [Source:HGNC Symbol;Acc:HGNC:10118]	1623.49	-0.602146	1.90717e-06	4.59882e-05
ENSG00000101255.12	TRIB3	tribbles pseudokinase 3 [Source:HGNC Symbol;Acc:HGNC:16228]	390.525	0.646448	1.93481e-06	4.63668e-05
ENSG00000128591.16	FLNC	filamin C [Source:HGNC Symbol;Acc:HGNC:3756]	1876.77	0.916636	1.92909e-06	4.63668e-05
ENSG00000155463.14	OXA1L	OXA1L mitochondrial inner membrane protein [Source:HGNC Symbol;Acc:HGNC:8526]	3406.35	-0.404473	1.92697e-06	4.63668e-05
ENSG00000108797.12	CNTNAP1	contactin associated protein 1 [Source:HGNC Symbol;Acc:HGNC:8011]	184.819	0.603322	1.94476e-06	4.65333e-05
ENSG00000088387.22	DOCK9	dedicator of cytokinesis 9 [Source:HGNC Symbol;Acc:HGNC:14132]	843.815	-0.592978	1.9481e-06	4.65416e-05
ENSG00000177875.5	CCDC184	coiled-coil domain containing 184 [Source:HGNC Symbol;Acc:HGNC:33749]	37.9718	1.39929	1.99874e-06	4.76782e-05
ENSG00000107164.17	FUBP3	far upstream element binding protein 3 [Source:HGNC Symbol;Acc:HGNC:4005]	3358.96	-0.270101	2.01896e-06	4.8013e-05
ENSG00000121104.8	FAM117A	family with sequence similarity 117 member A [Source:HGNC Symbol;Acc:HGNC:24179]	503.671	0.507208	2.01838e-06	4.8013e-05
ENSG00000118495.21	PLAGL1	PLAG1 like zinc finger 1 [Source:HGNC Symbol;Acc:HGNC:9046]	2138.27	-0.622554	2.03589e-06	4.83415e-05
ENSG00000167680.17	SEMA6B	semaphorin 6B [Source:HGNC Symbol;Acc:HGNC:10739]	49.1938	1.29757	2.04787e-06	4.85517e-05
ENSG00000142627.13	EPHA2	EPH receptor A2 [Source:HGNC Symbol;Acc:HGNC:3386]	362.638	0.82557	2.07124e-06	4.90309e-05
ENSG00000126215.14	XRCC3	X-ray repair cross complementing 3 [Source:HGNC Symbol;Acc:HGNC:12830]	1208.23	-0.488725	2.08195e-06	4.92095e-05
ENSG00000240771.8	ARHGEF25	Rho guanine nucleotide exchange factor 25 [Source:HGNC Symbol;Acc:HGNC:30275]	288.173	0.537966	2.09653e-06	4.94788e-05
ENSG00000160007.20	ARHGAP35	Rho GTPase activating protein 35 [Source:HGNC Symbol;Acc:HGNC:4591]	2493.6	-0.367766	2.10704e-06	4.96514e-05
ENSG00000089060.12	SLC8B1	solute carrier family 8 member B1 [Source:HGNC Symbol;Acc:HGNC:26175]	293.968	0.626314	2.11108e-06	4.96711e-05
ENSG00000126698.11	DNAJC8	DnaJ heat shock protein family (Hsp40) member C8 [Source:HGNC Symbol;Acc:HGNC:15470]	6584.98	-0.404234	2.1258e-06	4.99419e-05
ENSG00000176473.14	WDR25	WD repeat domain 25 [Source:HGNC Symbol;Acc:HGNC:21064]	166.28	-0.533865	2.15088e-06	5.04546e-05
ENSG00000107262.26	BAG1	BAG cochaperone 1 [Source:HGNC Symbol;Acc:HGNC:937]	1203.78	-0.575922	2.15488e-06	5.04723e-05
ENSG00000196132.14	MYT1	myelin transcription factor 1 [Source:HGNC Symbol;Acc:HGNC:7622]	67.6922	0.928192	2.18625e-06	5.11299e-05
ENSG00000125703.15	ATG4C	autophagy related 4C cysteine peptidase [Source:HGNC Symbol;Acc:HGNC:16040]	1125.89	-0.925063	2.21002e-06	5.15388e-05
ENSG00000151304.6	SRFBP1	serum response factor binding protein 1 [Source:HGNC Symbol;Acc:HGNC:26333]	696.718	-0.434144	2.21037e-06	5.15388e-05
ENSG00000165304.8	MELK	maternal embryonic leucine zipper kinase [Source:HGNC Symbol;Acc:HGNC:16870]	2253.53	-0.371773	2.23716e-06	5.20853e-05
ENSG00000171448.9	ZBTB26	zinc finger and BTB domain containing 26 [Source:HGNC Symbol;Acc:HGNC:23383]	651.774	-0.387847	2.25479e-06	5.24171e-05
ENSG00000047579.20	DTNBP1	dystrobrevin binding protein 1 [Source:HGNC Symbol;Acc:HGNC:17328]	546.586	-0.426781	2.27019e-06	5.26963e-05
ENSG00000164506.15	STXBP5	syntaxin binding protein 5 [Source:HGNC Symbol;Acc:HGNC:19665]	1024.4	-0.574184	2.3021e-06	5.33572e-05
ENSG00000113161.17	HMGCR	3-hydroxy-3-methylglutaryl-CoA reductase [Source:HGNC Symbol;Acc:HGNC:5006]	4832.33	-0.509467	2.33811e-06	5.4111e-05
ENSG00000066427.25	ATXN3	ataxin 3 [Source:HGNC Symbol;Acc:HGNC:7106]	445.675	-0.43909	2.36511e-06	5.46545e-05
ENSG00000070610.14	GBA2	glucosylceramidase beta 2 [Source:HGNC Symbol;Acc:HGNC:18986]	2234.48	-0.38682	2.41451e-06	5.56749e-05
ENSG00000173418.12	NAA20	N-alpha-acetyltransferase 20, NatB catalytic subunit [Source:HGNC Symbol;Acc:HGNC:15908]	1617.52	-0.313824	2.41644e-06	5.56749e-05
ENSG00000166448.15	TMEM130	transmembrane protein 130 [Source:HGNC Symbol;Acc:HGNC:25429]	8.41474	2.15463	2.42239e-06	5.57293e-05
ENSG00000166188.3	ZNF319	zinc finger protein 319 [Source:HGNC Symbol;Acc:HGNC:13644]	224.841	0.684462	2.45204e-06	5.63281e-05
ENSG00000124260.12	MAGEA10	MAGE family member A10 [Source:HGNC Symbol;Acc:HGNC:6797]	114.017	-0.0773899	2.49443e-06	5.69647e-05
ENSG00000128708.13	HAT1	histone acetyltransferase 1 [Source:HGNC Symbol;Acc:HGNC:4821]	3787.08	-0.468452	2.49115e-06	5.69647e-05
ENSG00000143603.19	KCNN3	potassium calcium-activated channel subfamily N member 3 [Source:HGNC Symbol;Acc:HGNC:6292]	40.9294	1.48358	2.48758e-06	5.69647e-05
ENSG00000184922.15	FMNL1	formin like 1 [Source:HGNC Symbol;Acc:HGNC:1212]	19.2769	1.40322	2.49038e-06	5.69647e-05
ENSG00000113749.8	HRH2	histamine receptor H2 [Source:HGNC Symbol;Acc:HGNC:5183]	6.61028	2.61335	2.5023e-06	5.69769e-05
ENSG00000116285.13	ERRFI1	ERBB receptor feedback inhibitor 1 [Source:HGNC Symbol;Acc:HGNC:18185]	908.935	0.543691	2.49876e-06	5.69769e-05
ENSG00000137968.17	SLC44A5	solute carrier family 44 member 5 [Source:HGNC Symbol;Acc:HGNC:28524]	827.748	-0.713608	2.53273e-06	5.75854e-05
ENSG00000164221.13	CCDC112	coiled-coil domain containing 112 [Source:HGNC Symbol;Acc:HGNC:28599]	366.027	-0.44088	2.54459e-06	5.77703e-05
ENSG00000100664.11	EIF5	eukaryotic translation initiation factor 5 [Source:HGNC Symbol;Acc:HGNC:3299]	11090.1	-0.579088	2.55311e-06	5.78793e-05
ENSG00000103066.13	PLA2G15	phospholipase A2 group XV [Source:HGNC Symbol;Acc:HGNC:17163]	464.676	0.474506	2.56584e-06	5.80829e-05
ENSG00000083642.19	PDS5B	PDS5 cohesin associated factor B [Source:HGNC Symbol;Acc:HGNC:20418]	1741.87	-0.497361	2.57258e-06	5.81509e-05
ENSG00000174748.22	RPL15	ribosomal protein L15 [Source:HGNC Symbol;Acc:HGNC:10306]	18216.8	-0.431364	2.59681e-06	5.86132e-05
ENSG00000164733.22	CTSB	cathepsin B [Source:HGNC Symbol;Acc:HGNC:2527]	2058.16	0.745366	2.6358e-06	5.94068e-05
ENSG00000170469.11	SPATA24	spermatogenesis associated 24 [Source:HGNC Symbol;Acc:HGNC:27322]	110.53	-0.58263	2.65966e-06	5.98579e-05
ENSG00000105048.18	TNNT1	troponin T1, slow skeletal type [Source:HGNC Symbol;Acc:HGNC:11948]	206.387	0.900012	2.71453e-06	6.08747e-05
ENSG00000112739.17	PRPF4B	pre-mRNA processing factor 4B [Source:HGNC Symbol;Acc:HGNC:17346]	5220.03	-0.551063	2.71401e-06	6.08747e-05
ENSG00000135540.12	NHSL1	NHS like 1 [Source:HGNC Symbol;Acc:HGNC:21021]	630.252	0.833358	2.71661e-06	6.08747e-05
ENSG00000065243.20	PKN2	protein kinase N2 [Source:HGNC Symbol;Acc:HGNC:9406]	4312.68	-0.336314	2.72967e-06	6.10794e-05
ENSG00000167972.14	ABCA3	ATP binding cassette subfamily A member 3 [Source:HGNC Symbol;Acc:HGNC:33]	824.245	1.35937	2.74797e-06	6.14004e-05
ENSG00000167971.16	CASKIN1	CASK interacting protein 1 [Source:HGNC Symbol;Acc:HGNC:20879]	70.4408	1.2001	2.75795e-06	6.15348e-05
ENSG00000091986.16	CCDC80	coiled-coil domain containing 80 [Source:HGNC Symbol;Acc:HGNC:30649]	133.605	0.947139	2.81421e-06	6.26102e-05
ENSG00000136425.14	CIB2	calcium and integrin binding family member 2 [Source:HGNC Symbol;Acc:HGNC:24579]	404.708	0.485129	2.8116e-06	6.26102e-05
ENSG00000184867.14	ARMCX2	armadillo repeat containing X-linked 2 [Source:HGNC Symbol;Acc:HGNC:16869]	184.243	1.71374	2.82264e-06	6.27078e-05
ENSG00000168243.11	GNG4	G protein subunit gamma 4 [Source:HGNC Symbol;Acc:HGNC:4407]	486.312	-0.722374	2.84962e-06	6.32168e-05
ENSG00000181264.9	TLCD5	TLC domain containing 5 [Source:HGNC Symbol;Acc:HGNC:28280]	420.753	0.437834	2.88351e-06	6.38773e-05
ENSG00000087085.16	ACHE	acetylcholinesterase (Cartwright blood group) [Source:HGNC Symbol;Acc:HGNC:108]	27.4979	1.37697	2.88867e-06	6.39004e-05
ENSG00000116830.12	TTF2	transcription termination factor 2 [Source:HGNC Symbol;Acc:HGNC:12398]	4540.11	-0.409109	2.91501e-06	6.42999e-05
ENSG00000196663.16	TECPR2	tectonin beta-propeller repeat containing 2 [Source:HGNC Symbol;Acc:HGNC:19957]	527.517	-0.414684	2.91247e-06	6.42999e-05
ENSG00000099783.12	HNRNPM	heterogeneous nuclear ribonucleoprotein M [Source:HGNC Symbol;Acc:HGNC:5046]	12383.1	-0.350658	2.9532e-06	6.50499e-05
ENSG00000174574.16	AKIRIN1	akirin 1 [Source:HGNC Symbol;Acc:HGNC:25744]	4290.26	0.241884	3.02947e-06	6.65413e-05
ENSG00000013364.19	MVP	major vault protein [Source:HGNC Symbol;Acc:HGNC:7531]	45.7838	1.38913	3.03932e-06	6.65567e-05
ENSG00000176225.15	RTTN	rotatin [Source:HGNC Symbol;Acc:HGNC:18654]	827.874	-0.431568	3.04303e-06	6.65567e-05
ENSG00000182534.14	MXRA7	matrix remodeling associated 7 [Source:HGNC Symbol;Acc:HGNC:7541]	2045.35	0.730766	3.03526e-06	6.65567e-05
ENSG00000064195.7	DLX3	distal-less homeobox 3 [Source:HGNC Symbol;Acc:HGNC:2916]	22.1886	1.55062	3.05089e-06	6.66347e-05
ENSG00000136895.19	GARNL3	GTPase activating Rap/RanGAP domain like 3 [Source:HGNC Symbol;Acc:HGNC:25425]	272.688	-0.506962	3.0693e-06	6.69425e-05
ENSG00000100941.9	PNN	pinin, desmosome associated protein [Source:HGNC Symbol;Acc:HGNC:9162]	8693.67	-0.463667	3.09492e-06	6.74067e-05
ENSG00000162631.20	NTNG1	netrin G1 [Source:HGNC Symbol;Acc:HGNC:23319]	9.45883	-3.18374	3.16594e-06	6.88569e-05
ENSG00000013016.16	EHD3	EH domain containing 3 [Source:HGNC Symbol;Acc:HGNC:3244]	627.915	0.474589	3.18965e-06	6.92755e-05
ENSG00000123178.15	SPRYD7	SPRY domain containing 7 [Source:HGNC Symbol;Acc:HGNC:14297]	535.086	-0.420721	3.22605e-06	6.98919e-05
ENSG00000153485.6	TMEM251	transmembrane protein 251 [Source:HGNC Symbol;Acc:HGNC:20218]	281.612	-0.542886	3.22703e-06	6.98919e-05
ENSG00000140931.20	CMTM3	CKLF like MARVEL transmembrane domain containing 3 [Source:HGNC Symbol;Acc:HGNC:19174]	536.582	0.779684	3.23424e-06	6.99505e-05
ENSG00000024526.17	DEPDC1	DEP domain containing 1 [Source:HGNC Symbol;Acc:HGNC:22949]	3865.49	-0.532076	3.28093e-06	7.06699e-05
ENSG00000100722.20	ZC3H14	zinc finger CCCH-type containing 14 [Source:HGNC Symbol;Acc:HGNC:20509]	4456.29	-0.414773	3.29431e-06	7.06699e-05
ENSG00000103855.18	CD276	CD276 molecule [Source:HGNC Symbol;Acc:HGNC:19137]	2463.11	0.638664	3.2948e-06	7.06699e-05
ENSG00000131095.14	GFAP	glial fibrillary acidic protein [Source:HGNC Symbol;Acc:HGNC:4235]	14.663	2.27716	3.29172e-06	7.06699e-05
ENSG00000165898.14	ISCA2	iron-sulfur cluster assembly 2 [Source:HGNC Symbol;Acc:HGNC:19857]	514.028	-0.406922	3.27542e-06	7.06699e-05
ENSG00000182326.17	C1S	complement C1s [Source:HGNC Symbol;Acc:HGNC:1247]	42.581	0.86197	3.28249e-06	7.06699e-05
ENSG00000122008.15	POLK	DNA polymerase kappa [Source:HGNC Symbol;Acc:HGNC:9183]	730.98	-0.452561	3.31391e-06	7.09817e-05
ENSG00000116198.14	CEP104	centrosomal protein 104 [Source:HGNC Symbol;Acc:HGNC:24866]	1310.79	0.515251	3.37551e-06	7.22016e-05
ENSG00000156587.16	UBE2L6	ubiquitin conjugating enzyme E2 L6 [Source:HGNC Symbol;Acc:HGNC:12490]	40.1832	1.29742	3.3855e-06	7.23155e-05
ENSG00000082269.17	FAM135A	family with sequence similarity 135 member A [Source:HGNC Symbol;Acc:HGNC:21084]	1088.43	-0.485882	3.41003e-06	7.25546e-05
ENSG00000109618.13	SEPSECS	Sep (O-phosphoserine) tRNA:Sec (selenocysteine) tRNA synthase [Source:HGNC Symbol;Acc:HGNC:30605]	383.463	0.45396	3.4107e-06	7.25546e-05
ENSG00000256053.9	COA8	cytochrome c oxidase assembly factor 8 [Source:HGNC Symbol;Acc:HGNC:20492]	277.29	-0.470233	3.40929e-06	7.25546e-05
ENSG00000257218.6	GATC	glutamyl-tRNA amidotransferase subunit C [Source:HGNC Symbol;Acc:HGNC:25068]	2813.44	-0.511742	3.41641e-06	7.25765e-05
ENSG00000115963.14	RND3	Rho family GTPase 3 [Source:HGNC Symbol;Acc:HGNC:671]	1088.51	-0.536202	3.57626e-06	7.5765e-05
ENSG00000206561.14	COLQ	collagen like tail subunit of asymmetric acetylcholinesterase [Source:HGNC Symbol;Acc:HGNC:2226]	91.6323	-0.948253	3.57509e-06	7.5765e-05
ENSG00000197279.5	ZNF165	zinc finger protein 165 [Source:HGNC Symbol;Acc:HGNC:12953]	129.174	-0.851542	3.62768e-06	7.67497e-05
ENSG00000111845.5	PAK1IP1	PAK1 interacting protein 1 [Source:HGNC Symbol;Acc:HGNC:20882]	1564.89	-0.5401	3.64536e-06	7.70189e-05
ENSG00000134874.18	DZIP1	DAZ interacting zinc finger protein 1 [Source:HGNC Symbol;Acc:HGNC:20908]	2293.97	-0.460642	3.66207e-06	7.72668e-05
ENSG00000101347.11	SAMHD1	SAM and HD domain containing deoxynucleoside triphosphate triphosphohydrolase 1 [Source:HGNC Symbol;Acc:HGNC:15925]	2783.35	-0.607273	3.72449e-06	7.83812e-05
ENSG00000142230.13	SAE1	SUMO1 activating enzyme subunit 1 [Source:HGNC Symbol;Acc:HGNC:30660]	6741.42	-0.393551	3.72499e-06	7.83812e-05
ENSG00000076356.7	PLXNA2	plexin A2 [Source:HGNC Symbol;Acc:HGNC:9100]	291.018	1.64962	3.74833e-06	7.8599e-05
ENSG00000087253.13	LPCAT2	lysophosphatidylcholine acyltransferase 2 [Source:HGNC Symbol;Acc:HGNC:26032]	661.604	0.445085	3.75558e-06	7.8599e-05
ENSG00000108219.16	TSPAN14	tetraspanin 14 [Source:HGNC Symbol;Acc:HGNC:23303]	932.005	0.419518	3.74131e-06	7.8599e-05
ENSG00000135709.14	KIAA0513	KIAA0513 [Source:HGNC Symbol;Acc:HGNC:29058]	344.578	0.689455	3.75286e-06	7.8599e-05
ENSG00000107020.10	PLGRKT	plasminogen receptor with a C-terminal lysine [Source:HGNC Symbol;Acc:HGNC:23633]	229.247	-0.642217	3.77709e-06	7.89428e-05
ENSG00000089157.16	RPLP0	ribosomal protein lateral stalk subunit P0 [Source:HGNC Symbol;Acc:HGNC:10371]	32305.4	-0.476586	3.78467e-06	7.89949e-05
ENSG00000100823.12	APEX1	apurinic/apyrimidinic endodeoxyribonuclease 1 [Source:HGNC Symbol;Acc:HGNC:587]	6671.31	-0.442917	3.82506e-06	7.97306e-05
ENSG00000163013.12	FBXO41	F-box protein 41 [Source:HGNC Symbol;Acc:HGNC:29409]	269.36	0.851883	3.89701e-06	8.11215e-05
ENSG00000171551.12	ECEL1	endothelin converting enzyme like 1 [Source:HGNC Symbol;Acc:HGNC:3147]	84.443	1.01092	3.9158e-06	8.14036e-05
ENSG00000120685.20	PROSER1	proline and serine rich 1 [Source:HGNC Symbol;Acc:HGNC:20291]	4534.29	-0.404327	3.92721e-06	8.15315e-05
ENSG00000172346.15	CSDC2	cold shock domain containing C2 [Source:HGNC Symbol;Acc:HGNC:30359]	24.3624	2.20438	3.95369e-06	8.18625e-05
ENSG00000196510.14	ANAPC7	anaphase promoting complex subunit 7 [Source:HGNC Symbol;Acc:HGNC:17380]	2704.45	-0.319827	3.95337e-06	8.18625e-05
ENSG00000077274.9	CAPN6	calpain 6 [Source:HGNC Symbol;Acc:HGNC:1483]	24.5558	3.08904	3.95946e-06	8.18727e-05
ENSG00000164342.14	TLR3	toll like receptor 3 [Source:HGNC Symbol;Acc:HGNC:11849]	7.94948	2.04493	3.96702e-06	8.19199e-05
ENSG00000273015.3	LINC00938	long intergenic non-protein coding RNA 938 [Source:HGNC Symbol;Acc:HGNC:48630]	235.68	-0.394953	3.97782e-06	8.20339e-05
ENSG00000085871.9	MGST2	microsomal glutathione S-transferase 2 [Source:HGNC Symbol;Acc:HGNC:7063]	457.105	0.363688	4.03044e-06	8.3009e-05
ENSG00000159210.10	SNF8	SNF8 subunit of ESCRT-II [Source:HGNC Symbol;Acc:HGNC:17028]	2256.37	0.44163	4.03748e-06	8.30438e-05
ENSG00000162521.19	RBBP4	RB binding protein 4, chromatin remodeling factor [Source:HGNC Symbol;Acc:HGNC:9887]	10253.6	-0.656667	4.05261e-06	8.32446e-05
ENSG00000108774.15	RAB5C	RAB5C, member RAS oncogene family [Source:HGNC Symbol;Acc:HGNC:9785]	1070.66	0.339455	4.06932e-06	8.33673e-05
ENSG00000145725.21	PPIP5K2	diphosphoinositol pentakisphosphate kinase 2 [Source:HGNC Symbol;Acc:HGNC:29035]	2114.33	-0.348587	4.06587e-06	8.33673e-05
ENSG00000131409.13	LRRC4B	leucine rich repeat containing 4B [Source:HGNC Symbol;Acc:HGNC:25042]	28.7854	1.49035	4.14999e-06	8.47963e-05
ENSG00000257365.8	FNTB	farnesyltransferase, CAAX box, beta [Source:HGNC Symbol;Acc:HGNC:3785]	277.241	-0.400671	4.14782e-06	8.47963e-05
ENSG00000078618.23	NRDC	nardilysin convertase [Source:HGNC Symbol;Acc:HGNC:7995]	6351.14	-0.338994	4.16348e-06	8.49602e-05
ENSG00000139726.11	DENR	density regulated re-initiation and release factor [Source:HGNC Symbol;Acc:HGNC:2769]	6224.31	-0.306323	4.21848e-06	8.59191e-05
ENSG00000160685.14	ZBTB7B	zinc finger and BTB domain containing 7B [Source:HGNC Symbol;Acc:HGNC:18668]	312.041	0.678204	4.22154e-06	8.59191e-05
ENSG00000138166.6	DUSP5	dual specificity phosphatase 5 [Source:HGNC Symbol;Acc:HGNC:3071]	173.458	1.3747	4.25394e-06	8.64653e-05
ENSG00000063854.13	HAGH	hydroxyacylglutathione hydrolase [Source:HGNC Symbol;Acc:HGNC:4805]	637.577	0.516131	4.27862e-06	8.68532e-05
ENSG00000183137.15	CEP57L1	centrosomal protein 57 like 1 [Source:HGNC Symbol;Acc:HGNC:21561]	779.029	-0.440418	4.28812e-06	8.69324e-05
ENSG00000107485.18	GATA3	GATA binding protein 3 [Source:HGNC Symbol;Acc:HGNC:4172]	421.027	1.18757	4.37395e-06	8.84769e-05
ENSG00000137942.18	FNBP1L	formin binding protein 1 like [Source:HGNC Symbol;Acc:HGNC:20851]	1291.22	-0.343136	4.3757e-06	8.84769e-05
ENSG00000141655.18	TNFRSF11A	TNF receptor superfamily member 11a [Source:HGNC Symbol;Acc:HGNC:11908]	296.15	0.440331	4.40186e-06	8.87746e-05
ENSG00000164587.13	RPS14	ribosomal protein S14 [Source:HGNC Symbol;Acc:HGNC:10387]	16564.9	-0.370447	4.39969e-06	8.87746e-05
ENSG00000146416.19	AIG1	androgen induced 1 [Source:HGNC Symbol;Acc:HGNC:21607]	913.836	-0.468219	4.41693e-06	8.8963e-05
ENSG00000126214.22	KLC1	kinesin light chain 1 [Source:HGNC Symbol;Acc:HGNC:6387]	498.182	-0.462711	4.49737e-06	9.04658e-05
ENSG00000005884.18	ITGA3	integrin subunit alpha 3 [Source:HGNC Symbol;Acc:HGNC:6139]	154.392	0.746459	4.52183e-06	9.07176e-05
ENSG00000023171.20	GRAMD1B	GRAM domain containing 1B [Source:HGNC Symbol;Acc:HGNC:29214]	324.865	0.637038	4.52741e-06	9.07176e-05
ENSG00000101210.13	EEF1A2	eukaryotic translation elongation factor 1 alpha 2 [Source:HGNC Symbol;Acc:HGNC:3192]	1914.44	1.579	4.51971e-06	9.07176e-05
ENSG00000139438.6	FAM222A	family with sequence similarity 222 member A [Source:HGNC Symbol;Acc:HGNC:25915]	165.945	0.665762	4.55234e-06	9.10996e-05
ENSG00000073350.14	LLGL2	LLGL scribble cell polarity complex component 2 [Source:HGNC Symbol;Acc:HGNC:6629]	199.635	0.724086	4.57393e-06	9.14139e-05
ENSG00000127418.15	FGFRL1	fibroblast growth factor receptor like 1 [Source:HGNC Symbol;Acc:HGNC:3693]	896.295	0.611718	4.59135e-06	9.1644e-05
ENSG00000124942.14	AHNAK	AHNAK nucleoprotein [Source:HGNC Symbol;Acc:HGNC:347]	4647.34	0.83646	4.62805e-06	9.2258e-05
ENSG00000244486.9	SCARF2	scavenger receptor class F member 2 [Source:HGNC Symbol;Acc:HGNC:19869]	283.898	0.741638	4.74685e-06	9.45048e-05
ENSG00000158292.7	GPR153	G protein-coupled receptor 153 [Source:HGNC Symbol;Acc:HGNC:23618]	124.957	0.931506	4.77655e-06	9.49744e-05
ENSG00000137513.11	NARS2	asparaginyl-tRNA synthetase 2, mitochondrial [Source:HGNC Symbol;Acc:HGNC:26274]	1243.78	-0.268728	4.81646e-06	9.56456e-05
ENSG00000179242.16	CDH4	cadherin 4 [Source:HGNC Symbol;Acc:HGNC:1763]	31.6724	3.21117	4.94014e-06	9.79763e-05
ENSG00000112972.15	HMGCS1	3-hydroxy-3-methylglutaryl-CoA synthase 1 [Source:HGNC Symbol;Acc:HGNC:5007]	5258.41	-0.572216	4.99386e-06	9.89154e-05
ENSG00000181444.13	ZNF467	zinc finger protein 467 [Source:HGNC Symbol;Acc:HGNC:23154]	17.9393	1.50575	5.04623e-06	9.97334e-05
ENSG00000197982.14	C1orf122	chromosome 1 open reading frame 122 [Source:HGNC Symbol;Acc:HGNC:24789]	374.303	0.49303	5.048e-06	9.97334e-05
ENSG00000182533.7	CAV3	caveolin 3 [Source:HGNC Symbol;Acc:HGNC:1529]	23.0491	-0.0534038	5.17627e-06	0.000102008
ENSG00000180815.15	MAP3K15	mitogen-activated protein kinase kinase kinase 15 [Source:HGNC Symbol;Acc:HGNC:31689]	226.166	0.599365	5.22498e-06	0.000102837
ENSG00000226137.5	BAIAP2-DT	BAIAP2 divergent transcript [Source:HGNC Symbol;Acc:HGNC:44342]	303.001	0.734099	5.3397e-06	0.00010483
ENSG00000146072.6	TNFRSF21	TNF receptor superfamily member 21 [Source:HGNC Symbol;Acc:HGNC:13469]	680.167	-0.34437	5.41377e-06	0.00010615
ENSG00000123384.14	LRP1	LDL receptor related protein 1 [Source:HGNC Symbol;Acc:HGNC:6692]	1158.19	0.930805	5.47933e-06	0.0001073
ENSG00000239559.2	RPL37P2	ribosomal protein L37 pseudogene 2 [Source:HGNC Symbol;Acc:HGNC:17092]	137.466	-0.616407	5.61792e-06	0.000109875
ENSG00000268916.6	CSAG3	CSAG family member 3 [Source:HGNC Symbol;Acc:HGNC:26237]	35.6197	-0.0582708	5.67868e-06	0.000110924
ENSG00000239713.9	APOBEC3G	apolipoprotein B mRNA editing enzyme catalytic subunit 3G [Source:HGNC Symbol;Acc:HGNC:17357]	18.5415	3.47597	5.70745e-06	0.000111346
ENSG00000162585.17	FAAP20	FA core complex associated protein 20 [Source:HGNC Symbol;Acc:HGNC:26428]	267.391	0.869917	5.71978e-06	0.000111446
ENSG00000143315.8	PIGM	phosphatidylinositol glycan anchor biosynthesis class M [Source:HGNC Symbol;Acc:HGNC:18858]	1409.35	-0.295411	5.74073e-06	0.000111714
ENSG00000100462.16	PRMT5	protein arginine methyltransferase 5 [Source:HGNC Symbol;Acc:HGNC:10894]	8028.08	-0.407846	5.76493e-06	0.000112045
ENSG00000123358.20	NR4A1	nuclear receptor subfamily 4 group A member 1 [Source:HGNC Symbol;Acc:HGNC:7980]	226.837	0.602813	5.80663e-06	0.000112714
ENSG00000136811.17	ODF2	outer dense fiber of sperm tails 2 [Source:HGNC Symbol;Acc:HGNC:8114]	2455.42	-0.337837	5.8865e-06	0.0001141
ENSG00000175764.17	TTLL11	tubulin tyrosine ligase like 11 [Source:HGNC Symbol;Acc:HGNC:18113]	359.329	-0.680941	5.89273e-06	0.0001141
ENSG00000170175.11	CHRNB1	cholinergic receptor nicotinic beta 1 subunit [Source:HGNC Symbol;Acc:HGNC:1961]	147.406	1.0734	5.90154e-06	0.000114128
ENSG00000165458.15	INPPL1	inositol polyphosphate phosphatase like 1 [Source:HGNC Symbol;Acc:HGNC:6080]	3240.04	0.419831	5.91936e-06	0.000114188
ENSG00000205726.15	ITSN1	intersectin 1 [Source:HGNC Symbol;Acc:HGNC:6183]	2424.98	-0.469881	5.91568e-06	0.000114188
ENSG00000160469.17	BRSK1	BR serine/threonine kinase 1 [Source:HGNC Symbol;Acc:HGNC:18994]	93.6249	1.31661	5.94838e-06	0.000114606
ENSG00000258301.3	VASH1-AS1	VASH1 antisense RNA 1 [Source:HGNC Symbol;Acc:HGNC:53215]	274.663	-0.463959	6.03714e-06	0.000116172
ENSG00000136152.15	COG3	component of oligomeric golgi complex 3 [Source:HGNC Symbol;Acc:HGNC:18619]	875.247	-0.486526	6.05276e-06	0.000116328
ENSG00000169992.10	NLGN2	neuroligin 2 [Source:HGNC Symbol;Acc:HGNC:14290]	1099.47	0.5586	6.08736e-06	0.000116849
ENSG00000105290.13	APLP1	amyloid beta precursor like protein 1 [Source:HGNC Symbol;Acc:HGNC:597]	166.621	0.872263	6.1499e-06	0.000117903
ENSG00000152763.17	DNAI4	dynein axonemal intermediate chain 4 [Source:HGNC Symbol;Acc:HGNC:26252]	39.0366	-1.68064	6.15841e-06	0.000117921
ENSG00000135253.16	KCP	kielin cysteine rich BMP regulator [Source:HGNC Symbol;Acc:HGNC:17585]	22.6434	1.37131	6.1919e-06	0.000118416
ENSG00000127463.16	EMC1	ER membrane protein complex subunit 1 [Source:HGNC Symbol;Acc:HGNC:28957]	3272.6	0.373647	6.26046e-06	0.00011958
ENSG00000132510.11	KDM6B	lysine demethylase 6B [Source:HGNC Symbol;Acc:HGNC:29012]	416.398	0.630715	6.30935e-06	0.000120366
ENSG00000123091.5	RNF11	ring finger protein 11 [Source:HGNC Symbol;Acc:HGNC:10056]	1400.66	0.371104	6.39177e-06	0.000121789
ENSG00000197705.10	KLHL14	kelch like family member 14 [Source:HGNC Symbol;Acc:HGNC:29266]	89.87	1.28786	6.46045e-06	0.000122947
ENSG00000070214.17	SLC44A1	solute carrier family 44 member 1 [Source:HGNC Symbol;Acc:HGNC:18798]	1655.35	-0.409288	6.51365e-06	0.000123354
ENSG00000103196.12	CRISPLD2	cysteine rich secretory protein LCCL domain containing 2 [Source:HGNC Symbol;Acc:HGNC:25248]	34.1834	1.16346	6.50602e-06	0.000123354
ENSG00000140557.12	ST8SIA2	ST8 alpha-N-acetyl-neuraminide alpha-2,8-sialyltransferase 2 [Source:HGNC Symbol;Acc:HGNC:10870]	13.6253	3.28579	6.51051e-06	0.000123354
ENSG00000157107.14	FCHO2	FCH and mu domain containing endocytic adaptor 2 [Source:HGNC Symbol;Acc:HGNC:25180]	682.162	-0.467757	6.50098e-06	0.000123354
ENSG00000003756.17	RBM5	RNA binding motif protein 5 [Source:HGNC Symbol;Acc:HGNC:9902]	3301.96	-0.535043	6.53138e-06	0.000123539
ENSG00000165548.11	TMEM63C	transmembrane protein 63C [Source:HGNC Symbol;Acc:HGNC:23787]	163.868	0.878512	6.57619e-06	0.000124236
ENSG00000233806.9	LINC01237	long intergenic non-protein coding RNA 1237 [Source:HGNC Symbol;Acc:HGNC:49793]	13.5435	1.15858	6.59314e-06	0.000124405
ENSG00000204257.15	HLA-DMA	major histocompatibility complex, class II, DM alpha [Source:HGNC Symbol;Acc:HGNC:4934]	34.6177	0.941683	6.67984e-06	0.000125887
ENSG00000170606.16	HSPA4	heat shock protein family A (Hsp70) member 4 [Source:HGNC Symbol;Acc:HGNC:5237]	12863.9	-0.421001	6.73029e-06	0.000126685
ENSG00000240038.7	AMY2B	amylase alpha 2B [Source:HGNC Symbol;Acc:HGNC:478]	53.3026	-1.22496	6.75336e-06	0.000126965
ENSG00000156482.11	RPL30	ribosomal protein L30 [Source:HGNC Symbol;Acc:HGNC:10333]	9039.77	-0.468595	6.80584e-06	0.000127797
ENSG00000152092.16	ASTN1	astrotactin 1 [Source:HGNC Symbol;Acc:HGNC:773]	45.8958	2.52594	6.86939e-06	0.000128834
ENSG00000147905.18	ZCCHC7	zinc finger CCHC-type containing 7 [Source:HGNC Symbol;Acc:HGNC:26209]	639.682	-0.386776	6.88821e-06	0.000128909
ENSG00000168795.5	ZBTB5	zinc finger and BTB domain containing 5 [Source:HGNC Symbol;Acc:HGNC:23836]	1091.23	-0.353618	6.88996e-06	0.000128909
ENSG00000072042.13	RDH11	retinol dehydrogenase 11 [Source:HGNC Symbol;Acc:HGNC:17964]	2230.26	-0.388408	6.91018e-06	0.000129131
ENSG00000124302.13	CHST8	carbohydrate sulfotransferase 8 [Source:HGNC Symbol;Acc:HGNC:15993]	26.0983	1.48044	6.96741e-06	0.000130044
ENSG00000116754.14	SRSF11	serine and arginine rich splicing factor 11 [Source:HGNC Symbol;Acc:HGNC:10782]	8862.28	-0.641684	6.98708e-06	0.000130099
ENSG00000161533.12	ACOX1	acyl-CoA oxidase 1 [Source:HGNC Symbol;Acc:HGNC:119]	1206.75	0.497174	6.98598e-06	0.000130099
ENSG00000103404.15	USP31	ubiquitin specific peptidase 31 [Source:HGNC Symbol;Acc:HGNC:20060]	769.934	0.403068	7.04042e-06	0.000130935
ENSG00000188846.14	RPL14	ribosomal protein L14 [Source:HGNC Symbol;Acc:HGNC:10305]	16652.8	-0.373723	7.07325e-06	0.000131388
ENSG00000176018.13	LYSMD3	LysM domain containing 3 [Source:HGNC Symbol;Acc:HGNC:26969]	1351.51	-0.371166	7.08768e-06	0.000131499
ENSG00000142892.15	PIGK	phosphatidylinositol glycan anchor biosynthesis class K [Source:HGNC Symbol;Acc:HGNC:8965]	2992.12	-0.572817	7.09876e-06	0.000131547
ENSG00000167535.8	CACNB3	calcium voltage-gated channel auxiliary subunit beta 3 [Source:HGNC Symbol;Acc:HGNC:1403]	245.016	0.785051	7.12068e-06	0.000131796
ENSG00000185127.7	C6orf120	chromosome 6 open reading frame 120 [Source:HGNC Symbol;Acc:HGNC:21247]	1470.18	-0.394679	7.1379e-06	0.000131958
ENSG00000197555.10	SIPA1L1	signal induced proliferation associated 1 like 1 [Source:HGNC Symbol;Acc:HGNC:20284]	1335.5	-0.316214	7.27069e-06	0.000134149
ENSG00000198502.6	HLA-DRB5	major histocompatibility complex, class II, DR beta 5 [Source:HGNC Symbol;Acc:HGNC:4953]	19.9996	1.91409	7.2737e-06	0.000134149
ENSG00000189120.5	SP6	Sp6 transcription factor [Source:HGNC Symbol;Acc:HGNC:14530]	21.4606	1.08431	7.29334e-06	0.000134351
ENSG00000146733.14	PSPH	phosphoserine phosphatase [Source:HGNC Symbol;Acc:HGNC:9577]	807.208	0.615915	7.35369e-06	0.000135303
ENSG00000096872.17	IFT74	intraflagellar transport 74 [Source:HGNC Symbol;Acc:HGNC:21424]	612.433	-0.353737	7.40709e-06	0.000136124
ENSG00000120662.16	MTRF1	mitochondrial translation release factor 1 [Source:HGNC Symbol;Acc:HGNC:7469]	339.194	-0.605494	7.4224e-06	0.000136244
ENSG00000165030.4	NFIL3	nuclear factor, interleukin 3 regulated [Source:HGNC Symbol;Acc:HGNC:7787]	346.871	-0.327809	7.52079e-06	0.000137887
ENSG00000232903.2	LINC01166	long intergenic non-protein coding RNA 1166 [Source:HGNC Symbol;Acc:HGNC:49535]	12.9703	1.53917	7.53645e-06	0.000138011
ENSG00000230629.2	RPS23P8	ribosomal protein S23 pseudogene 8 [Source:HGNC Symbol;Acc:HGNC:35982]	128.752	-0.554085	7.64765e-06	0.000139883
ENSG00000165119.22	HNRNPK	heterogeneous nuclear ribonucleoprotein K [Source:HGNC Symbol;Acc:HGNC:5044]	31392.1	-0.319403	7.69888e-06	0.000140654
ENSG00000086589.12	RBM22	RNA binding motif protein 22 [Source:HGNC Symbol;Acc:HGNC:25503]	3410.05	-0.270316	7.72734e-06	0.000141008
ENSG00000117298.16	ECE1	endothelin converting enzyme 1 [Source:HGNC Symbol;Acc:HGNC:3146]	1521.3	0.553514	7.81754e-06	0.000142487
ENSG00000101938.15	CHRDL1	chordin like 1 [Source:HGNC Symbol;Acc:HGNC:29861]	162.003	2.66409	7.89786e-06	0.000143782
ENSG00000177733.7	HNRNPA0	heterogeneous nuclear ribonucleoprotein A0 [Source:HGNC Symbol;Acc:HGNC:5030]	5186.57	-0.442752	7.94517e-06	0.000144474
ENSG00000136159.4	NUDT15	nudix hydrolase 15 [Source:HGNC Symbol;Acc:HGNC:23063]	1543.19	-0.380684	8.00357e-06	0.000145365
ENSG00000182944.18	EWSR1	EWS RNA binding protein 1 [Source:HGNC Symbol;Acc:HGNC:3508]	14000.9	-0.315626	8.11102e-06	0.000147145
ENSG00000141582.15	CBX4	chromobox 4 [Source:HGNC Symbol;Acc:HGNC:1554]	394.617	0.556839	8.19813e-06	0.000148552
ENSG00000125375.18	DMAC2L	distal membrane arm assembly component 2 like [Source:HGNC Symbol;Acc:HGNC:18799]	591.334	-0.431673	8.26084e-06	0.000149339
ENSG00000172830.13	SSH3	slingshot protein phosphatase 3 [Source:HGNC Symbol;Acc:HGNC:30581]	210.268	0.696751	8.2515e-06	0.000149339
ENSG00000247315.4	ZCCHC3	zinc finger CCHC-type containing 3 [Source:HGNC Symbol;Acc:HGNC:16230]	1320.3	-0.497729	8.29734e-06	0.000149825
ENSG00000181915.5	ADO	2-aminoethanethiol dioxygenase [Source:HGNC Symbol;Acc:HGNC:23506]	1105.01	-0.346356	8.36484e-06	0.000150868
ENSG00000184619.8	KRBA2	KRAB-A domain containing 2 [Source:HGNC Symbol;Acc:HGNC:26989]	96.203	1.06665	8.53008e-06	0.00015367
ENSG00000040487.13	SLC66A1	solute carrier family 66 member 1 [Source:HGNC Symbol;Acc:HGNC:26001]	384.311	0.691888	8.55239e-06	0.000153893
ENSG00000108352.13	RAPGEFL1	Rap guanine nucleotide exchange factor like 1 [Source:HGNC Symbol;Acc:HGNC:17428]	290.201	-0.594339	8.62051e-06	0.000154761
ENSG00000120333.4	MRPS14	mitochondrial ribosomal protein S14 [Source:HGNC Symbol;Acc:HGNC:14049]	1257.78	-0.337155	8.61383e-06	0.000154761
ENSG00000139410.15	SDSL	serine dehydratase like [Source:HGNC Symbol;Acc:HGNC:30404]	73.2931	1.82598	8.64381e-06	0.000154875
ENSG00000141506.15	PIK3R5	phosphoinositide-3-kinase regulatory subunit 5 [Source:HGNC Symbol;Acc:HGNC:30035]	23.0587	1.20899	8.64684e-06	0.000154875
ENSG00000105329.11	TGFB1	transforming growth factor beta 1 [Source:HGNC Symbol;Acc:HGNC:11766]	350.452	1.03337	8.71164e-06	0.000155856
ENSG00000102595.21	UGGT2	UDP-glucose glycoprotein glucosyltransferase 2 [Source:HGNC Symbol;Acc:HGNC:15664]	774.912	-0.654883	8.99552e-06	0.00016075
ENSG00000171724.3	VAT1L	vesicle amine transport 1 like [Source:HGNC Symbol;Acc:HGNC:29315]	9.80752	2.72787	9.04444e-06	0.000161438
ENSG00000140044.13	JDP2	Jun dimerization protein 2 [Source:HGNC Symbol;Acc:HGNC:17546]	117.148	1.05234	9.05866e-06	0.000161452
ENSG00000120370.14	GORAB	golgin, RAB6 interacting [Source:HGNC Symbol;Acc:HGNC:25676]	411.078	-0.460953	9.10064e-06	0.000161782
ENSG00000142173.17	COL6A2	collagen type VI alpha 2 chain [Source:HGNC Symbol;Acc:HGNC:2212]	289.302	0.753261	9.10539e-06	0.000161782
ENSG00000204220.12	PFDN6	prefoldin subunit 6 [Source:HGNC Symbol;Acc:HGNC:4926]	972.709	-0.388629	9.17063e-06	0.000162755
ENSG00000010165.20	METTL13	methyltransferase 13, eEF1A lysine and N-terminal methyltransferase [Source:HGNC Symbol;Acc:HGNC:24248]	2248.06	-0.345255	9.26016e-06	0.000164156
ENSG00000198794.12	SCAMP5	secretory carrier membrane protein 5 [Source:HGNC Symbol;Acc:HGNC:30386]	579.786	0.655032	9.34902e-06	0.000165543
ENSG00000066557.6	LRRC40	leucine rich repeat containing 40 [Source:HGNC Symbol;Acc:HGNC:26004]	2026.55	-0.684478	9.36883e-06	0.000165705
ENSG00000198034.11	RPS4X	ribosomal protein S4 X-linked [Source:HGNC Symbol;Acc:HGNC:10424]	56654.2	-0.423894	9.3982e-06	0.000166035
ENSG00000170855.4	TRIAP1	TP53 regulated inhibitor of apoptosis 1 [Source:HGNC Symbol;Acc:HGNC:26937]	1487.09	-0.437194	9.44427e-06	0.000166659
ENSG00000142864.15	SERBP1	SERPINE1 mRNA binding protein 1 [Source:HGNC Symbol;Acc:HGNC:17860]	28044.1	-0.62316	9.61008e-06	0.000169393
ENSG00000111445.14	RFC5	replication factor C subunit 5 [Source:HGNC Symbol;Acc:HGNC:9973]	3493.67	-0.382227	9.63332e-06	0.00016961
ENSG00000168078.10	PBK	PDZ binding kinase [Source:HGNC Symbol;Acc:HGNC:18282]	1518.76	0.432827	9.70113e-06	0.00017061
ENSG00000111880.16	RNGTT	RNA guanylyltransferase and 5'-phosphatase [Source:HGNC Symbol;Acc:HGNC:10073]	1559.99	-0.354499	9.74906e-06	0.000171259
ENSG00000123191.16	ATP7B	ATPase copper transporting beta [Source:HGNC Symbol;Acc:HGNC:870]	1424.14	-0.325822	9.77533e-06	0.000171395
ENSG00000131323.17	TRAF3	TNF receptor associated factor 3 [Source:HGNC Symbol;Acc:HGNC:12033]	1452.46	-0.325223	9.78269e-06	0.000171395
ENSG00000165757.9	JCAD	junctional cadherin 5 associated [Source:HGNC Symbol;Acc:HGNC:29283]	659.443	0.856565	9.7899e-06	0.000171395
ENSG00000162490.7	DRAXIN	dorsal inhibitory axon guidance protein [Source:HGNC Symbol;Acc:HGNC:25054]	9.03236	2.07641	9.87821e-06	0.000172746
ENSG00000250510.8	GPR162	G protein-coupled receptor 162 [Source:HGNC Symbol;Acc:HGNC:16693]	39.5441	0.977389	9.91442e-06	0.000173184
ENSG00000142235.13	LMTK3	lemur tyrosine kinase 3 [Source:HGNC Symbol;Acc:HGNC:19295]	32.7939	0.808591	9.99305e-06	0.000174362
ENSG00000143457.11	GOLPH3L	golgi phosphoprotein 3 like [Source:HGNC Symbol;Acc:HGNC:24882]	1280.55	-0.338619	1.02e-05	0.000177772
ENSG00000132471.12	WBP2	WW domain binding protein 2 [Source:HGNC Symbol;Acc:HGNC:12738]	1500.96	0.52991	1.02695e-05	0.000178784
ENSG00000001617.12	SEMA3F	semaphorin 3F [Source:HGNC Symbol;Acc:HGNC:10728]	124.024	0.888668	1.02993e-05	0.000179102
ENSG00000139826.6	ABHD13	abhydrolase domain containing 13 [Source:HGNC Symbol;Acc:HGNC:20293]	382.028	-0.740566	1.03265e-05	0.000179375
ENSG00000205268.11	PDE7A	phosphodiesterase 7A [Source:HGNC Symbol;Acc:HGNC:8791]	838.424	-0.5837	1.04051e-05	0.000180537
ENSG00000140464.20	PML	PML nuclear body scaffold [Source:HGNC Symbol;Acc:HGNC:9113]	539.99	0.440525	1.04344e-05	0.000180843
ENSG00000104142.11	VPS18	VPS18 core subunit of CORVET and HOPS complexes [Source:HGNC Symbol;Acc:HGNC:15972]	1056.65	0.505895	1.05193e-05	0.000182112
ENSG00000128596.17	CCDC136	coiled-coil domain containing 136 [Source:HGNC Symbol;Acc:HGNC:22225]	400.786	0.442334	1.05974e-05	0.000183242
ENSG00000171848.16	RRM2	ribonucleotide reductase regulatory subunit M2 [Source:HGNC Symbol;Acc:HGNC:10452]	7126.61	-0.299486	1.062e-05	0.000183242
ENSG00000136631.16	VPS45	vacuolar protein sorting 45 homolog [Source:HGNC Symbol;Acc:HGNC:14579]	1658.33	-0.337267	1.07169e-05	0.000184709
ENSG00000179933.6	C14orf119	chromosome 14 open reading frame 119 [Source:HGNC Symbol;Acc:HGNC:20270]	1641.22	-0.479164	1.07491e-05	0.000185058
ENSG00000069702.11	TGFBR3	transforming growth factor beta receptor 3 [Source:HGNC Symbol;Acc:HGNC:11774]	1055.81	-0.512656	1.0814e-05	0.000185763
ENSG00000254685.8	FPGT	fucose-1-phosphate guanylyltransferase [Source:HGNC Symbol;Acc:HGNC:3825]	699.948	-0.511889	1.08122e-05	0.000185763
ENSG00000109062.12	SLC9A3R1	SLC9A3 regulator 1 [Source:HGNC Symbol;Acc:HGNC:11075]	881.304	0.649555	1.08935e-05	0.000186922
ENSG00000244300.3	GATA2-AS1	GATA2 antisense RNA 1 [Source:HGNC Symbol;Acc:HGNC:51108]	274.801	0.465892	1.09387e-05	0.000187491
ENSG00000064313.13	TAF2	TATA-box binding protein associated factor 2 [Source:HGNC Symbol;Acc:HGNC:11536]	2934.33	-0.409033	1.11138e-05	0.000190282
ENSG00000164414.19	SLC35A1	solute carrier family 35 member A1 [Source:HGNC Symbol;Acc:HGNC:11021]	191.097	-0.463804	1.11444e-05	0.000190596
ENSG00000037042.9	TUBG2	tubulin gamma 2 [Source:HGNC Symbol;Acc:HGNC:12419]	236.395	0.571966	1.11803e-05	0.00019079
ENSG00000127561.16	SYNGR3	synaptogyrin 3 [Source:HGNC Symbol;Acc:HGNC:11501]	57.1295	0.933382	1.11757e-05	0.00019079
ENSG00000204628.12	RACK1	receptor for activated C kinase 1 [Source:HGNC Symbol;Acc:HGNC:4399]	53257.1	-0.397734	1.1229e-05	0.000191411
ENSG00000178401.16	DNAJC22	DnaJ heat shock protein family (Hsp40) member C22 [Source:HGNC Symbol;Acc:HGNC:25802]	190.343	0.970024	1.12549e-05	0.000191641
ENSG00000126777.18	KTN1	kinectin 1 [Source:HGNC Symbol;Acc:HGNC:6467]	8700.8	-0.460507	1.12752e-05	0.000191777
ENSG00000116478.12	HDAC1	histone deacetylase 1 [Source:HGNC Symbol;Acc:HGNC:4852]	7370.07	-0.572688	1.13567e-05	0.000192741
ENSG00000126773.13	PCNX4	pecanex 4 [Source:HGNC Symbol;Acc:HGNC:20349]	2524.33	-0.42463	1.13472e-05	0.000192741
ENSG00000181090.21	EHMT1	euchromatic histone lysine methyltransferase 1 [Source:HGNC Symbol;Acc:HGNC:24650]	1401.56	-0.364578	1.14147e-05	0.000193514
ENSG00000147677.12	EIF3H	eukaryotic translation initiation factor 3 subunit H [Source:HGNC Symbol;Acc:HGNC:3273]	4839.89	-0.329394	1.14766e-05	0.000194351
ENSG00000153046.18	CDYL	chromodomain Y like [Source:HGNC Symbol;Acc:HGNC:1811]	935.408	-0.318269	1.17325e-05	0.000198468
ENSG00000085185.16	BCORL1	BCL6 corepressor like 1 [Source:HGNC Symbol;Acc:HGNC:25657]	1822.83	0.573911	1.1756e-05	0.000198649
ENSG00000205302.7	SNX2	sorting nexin 2 [Source:HGNC Symbol;Acc:HGNC:11173]	3187.22	-0.354101	1.18447e-05	0.000199931
ENSG00000213190.4	MLLT11	MLLT11 transcription factor 7 cofactor [Source:HGNC Symbol;Acc:HGNC:16997]	363.829	1.01916	1.191e-05	0.000200815
ENSG00000163364.12	LINC01116	long intergenic non-protein coding RNA 1116 [Source:HGNC Symbol;Acc:HGNC:49259]	46.0586	0.918141	1.19812e-05	0.000201797
ENSG00000241058.4	NSUN6	NOP2/Sun RNA methyltransferase 6 [Source:HGNC Symbol;Acc:HGNC:23529]	542.66	-0.521603	1.22418e-05	0.000205962
ENSG00000110492.17	MDK	midkine [Source:HGNC Symbol;Acc:HGNC:6972]	1572.02	1.45641	1.22563e-05	0.000205982
ENSG00000225968.8	ELFN1	extracellular leucine rich repeat and fibronectin type III domain containing 1 [Source:HGNC Symbol;Acc:HGNC:33154]	12.8473	1.87548	1.2451e-05	0.000209028
ENSG00000146700.9	SSC4D	scavenger receptor cysteine rich family member with 4 domains [Source:HGNC Symbol;Acc:HGNC:14461]	23.8073	1.23713	1.25059e-05	0.000209564
ENSG00000154079.6	SDHAF4	succinate dehydrogenase complex assembly factor 4 [Source:HGNC Symbol;Acc:HGNC:20957]	107.551	-0.558928	1.25099e-05	0.000209564
ENSG00000223652.2	PRDM6-AS1	PRDM6 antisense RNA 1 [Source:HGNC Symbol;Acc:HGNC:55869]	78.705	-0.539371	1.2664e-05	0.000211917
ENSG00000168016.15	TRANK1	tetratricopeptide repeat and ankyrin repeat containing 1 [Source:HGNC Symbol;Acc:HGNC:29011]	8.75312	4.03476	1.26788e-05	0.000211936
ENSG00000059588.10	TARBP1	TAR (HIV-1) RNA binding protein 1 [Source:HGNC Symbol;Acc:HGNC:11568]	3213.31	-0.54332	1.28032e-05	0.000213706
ENSG00000126226.22	PCID2	PCI domain containing 2 [Source:HGNC Symbol;Acc:HGNC:25653]	797.975	-0.778381	1.28122e-05	0.000213706
ENSG00000204576.12	PRR3	proline rich 3 [Source:HGNC Symbol;Acc:HGNC:21149]	1321.73	-0.525304	1.28493e-05	0.000214095
ENSG00000175147.13	TMEM51-AS1	TMEM51 antisense RNA 1 [Source:HGNC Symbol;Acc:HGNC:26301]	12.632	1.36748	1.28687e-05	0.000214189
ENSG00000130429.16	ARPC1B	actin related protein 2/3 complex subunit 1B [Source:HGNC Symbol;Acc:HGNC:704]	42.9496	0.775648	1.29227e-05	0.000214858
ENSG00000125885.13	MCM8	minichromosome maintenance 8 homologous recombination repair factor [Source:HGNC Symbol;Acc:HGNC:16147]	1456.81	-0.496344	1.29534e-05	0.000214907
ENSG00000176595.4	KBTBD11	kelch repeat and BTB domain containing 11 [Source:HGNC Symbol;Acc:HGNC:29104]	329.237	0.675806	1.29451e-05	0.000214907
ENSG00000164329.14	TENT2	terminal nucleotidyltransferase 2 [Source:HGNC Symbol;Acc:HGNC:26776]	1327.03	-0.390628	1.29957e-05	0.000215379
ENSG00000104356.11	POP1	POP1 homolog, ribonuclease P/MRP subunit [Source:HGNC Symbol;Acc:HGNC:30129]	1558.25	-0.571822	1.30626e-05	0.000216119
ENSG00000178662.16	CSRNP3	cysteine and serine rich nuclear protein 3 [Source:HGNC Symbol;Acc:HGNC:30729]	145.37	0.675106	1.30682e-05	0.000216119
ENSG00000132541.11	RIDA	reactive intermediate imine deaminase A homolog [Source:HGNC Symbol;Acc:HGNC:16897]	697.882	-0.662953	1.31278e-05	0.000216874
ENSG00000024048.11	UBR2	ubiquitin protein ligase E3 component n-recognin 2 [Source:HGNC Symbol;Acc:HGNC:21289]	1842.43	-0.317104	1.33168e-05	0.000219762
ENSG00000274180.1	NATD1	N-acetyltransferase domain containing 1 [Source:HGNC Symbol;Acc:HGNC:30770]	426.39	0.534946	1.35028e-05	0.000222596
ENSG00000092199.19	HNRNPC	heterogeneous nuclear ribonucleoprotein C [Source:HGNC Symbol;Acc:HGNC:5035]	26950.9	-0.334421	1.38679e-05	0.000228359
ENSG00000203999.10	LINC01270	long intergenic non-protein coding RNA 1270 [Source:HGNC Symbol;Acc:HGNC:27658]	7.17946	2.53588	1.38819e-05	0.000228359
ENSG00000186862.20	PDZD7	PDZ domain containing 7 [Source:HGNC Symbol;Acc:HGNC:26257]	46.7066	1.02857	1.39731e-05	0.000229617
ENSG00000064692.20	SNCAIP	synuclein alpha interacting protein [Source:HGNC Symbol;Acc:HGNC:11139]	40.169	1.70514	1.40147e-05	0.000230057
ENSG00000138623.10	SEMA7A	semaphorin 7A (John Milton Hagen blood group) [Source:HGNC Symbol;Acc:HGNC:10741]	63.4697	0.656704	1.40624e-05	0.000230597
ENSG00000041988.16	THAP3	THAP domain containing 3 [Source:HGNC Symbol;Acc:HGNC:20855]	285.54	0.57411	1.41632e-05	0.000232004
ENSG00000215417.13	MIR17HG	miR-17-92a-1 cluster host gene [Source:HGNC Symbol;Acc:HGNC:23564]	1002.99	-0.654491	1.42075e-05	0.000232485
ENSG00000274588.2	DGKK	diacylglycerol kinase kappa [Source:HGNC Symbol;Acc:HGNC:32395]	26.255	2.48492	1.42319e-05	0.000232638
ENSG00000183856.11	IQGAP3	IQ motif containing GTPase activating protein 3 [Source:HGNC Symbol;Acc:HGNC:20669]	2006.55	-0.556364	1.42713e-05	0.000233039
ENSG00000136144.12	RCBTB1	RCC1 and BTB domain containing protein 1 [Source:HGNC Symbol;Acc:HGNC:18243]	1217.43	-0.540979	1.43489e-05	0.000234059
ENSG00000143847.16	PPFIA4	PTPRF interacting protein alpha 4 [Source:HGNC Symbol;Acc:HGNC:9248]	182.926	0.691976	1.45974e-05	0.000237863
ENSG00000137338.6	PGBD1	piggyBac transposable element derived 1 [Source:HGNC Symbol;Acc:HGNC:19398]	476.262	-0.423014	1.46308e-05	0.000238157
ENSG00000069424.16	KCNAB2	potassium voltage-gated channel subfamily A regulatory beta subunit 2 [Source:HGNC Symbol;Acc:HGNC:6229]	153.865	0.876206	1.46906e-05	0.000238879
ENSG00000004534.15	RBM6	RNA binding motif protein 6 [Source:HGNC Symbol;Acc:HGNC:9903]	2893.95	-0.36487	1.48214e-05	0.000240755
ENSG00000124920.14	MYRF	myelin regulatory factor [Source:HGNC Symbol;Acc:HGNC:1181]	198.944	0.740434	1.48641e-05	0.000241196
ENSG00000168734.14	PKIG	cAMP-dependent protein kinase inhibitor gamma [Source:HGNC Symbol;Acc:HGNC:9019]	266.756	0.5842	1.48989e-05	0.000241508
ENSG00000142621.21	FHAD1	forkhead associated phosphopeptide binding domain 1 [Source:HGNC Symbol;Acc:HGNC:29408]	46.1483	1.44284	1.52708e-05	0.000247279
ENSG00000176428.6	VPS37D	VPS37D subunit of ESCRT-I [Source:HGNC Symbol;Acc:HGNC:18287]	18.8068	1.24289	1.54402e-05	0.000249762
[truncated: 3,236 more rows]

## Sheet: Table S5, ChIP-seq HEK293T
Table S5: AFF3 ChIP-seq peaks in HEK293T cells
[truncated: 546 more rows]

[truncated: 6 more sheets: Table S6, ChIP-seq Mm ES, Table S7, DEGs vs ChIP-seq, Table S8, LoF + DEGs, Table S9, DN LoF DEGs, Table S10, fibroblasts DEGs, Table S11, number of AFF3 reads]
